# Supplementary material for: The impact of applying various de novo assembly and correction tools on the identification of genome characterization, drug resistance, and virulence factors of clinical isolates using ONT sequencing
Source: BMC Biotechnol. 2023 Jul 31;23:26. doi: 10.1186/s12896-023-00797-3 (PMC10391896; doi:10.1186/s12896-023-00797-3)
Supplement: Supplementary file 2 — Additional file 2. [file 12896_2023_797_MOESM2_ESM.xlsx]

## Sheet: BC01
	Table S4. The number of overlapped genes and intersections from the 5 set Venn diagrams.
	Intersections	Total	Genes	Product
	Canu Flye NECAT Reference strain Wtdbg2	49	aslA	(aslA) putative arylsulfatase [AslA (VF0238)] [Escherichia coli O18:K1:H7 str. RS218]
			chuU	(chuU) heme permease protein ChuU [Chu (VF0227)] [Escherichia coli CFT073]
			chuV	(chuV) ATP-binding hydrophilic protein ChuV [Chu (VF0227)] [Escherichia coli CFT073]
			chuW	(chuW) Putative oxygen independent coproporphyrinogen III oxidase [Chu (VF0227)] [Escherichia coli CFT073]
			csgB	(csgB) minor curlin subunit precursor curli nucleator protein CsgB [Agf (VF0103)] [Salmonella enterica subsp. enterica serovar Typhimurium str. LT2]
			csgD	(csgD) DNA-binding transcriptional regulator CsgD [curli fibers/thin aggregative fimbriae (AGF) (AI094)] [Salmonella enterica subsp. enterica serovar Typhimurium str. LT2]
			csgF	(csgF) curli production assembly/transport protein CsgF [Agf (VF0103)] [Salmonella enterica subsp. enterica serovar Typhimurium str. LT2]
			csgG	(csgG) curli production assembly/transport protein CsgG [Agf (VF0103)] [Salmonella enterica subsp. enterica serovar Typhimurium str. LT2]
			entA	(entA) 23-dihydro-23-dihydroxybenzoate dehydrogenase [Enterobactin (VF0228)] [Escherichia coli CFT073]
			entB	(entB) isochorismatase [Enterobactin (VF0228)] [Escherichia coli CFT073]
			entC	(entC) isochorismate synthase 1 [Enterobactin (VF0228)] [Escherichia coli CFT073]
			entD	(entD) phosphopantetheinyl transferase component of enterobactin synthase multienzyme complex [Enterobactin (VF0228)] [Escherichia coli CFT073]
			entE	(entE) 23-dihydroxybenzoate-AMP ligase component of enterobactin synthase multienzyme complex [Enterobactin (VF0228)] [Escherichia coli CFT073]
			entF	(entF) enterobactin synthase multienzyme complex component ATP-dependent [Enterobactin (VF0228)] [Escherichia coli CFT073]
			entS	(entS) enterobactin exporter iron-regulated [enterobactin (IA019)] [Escherichia coli CFT073]
			espL1	(espL1) Type III secretion system effector espL1 [LEE encoded T3SS (SS020)] [Escherichia coli O157:H7 str. EDL933]
			espL4	(espL4) Type III secretion system effector EspL4 [LEE encoded T3SS (SS020)] [Escherichia coli O157:H7 str. EDL933]
			espX1	(espX1) Type III secretion system effector EspX1 [LEE encoded T3SS (SS020)] [Escherichia coli O157:H7 str. EDL933]
			espX4	(espX4) Type III secretion system effector EspX4 [LEE encoded T3SS (SS020)] [Escherichia coli O157:H7 str. EDL933]
			espX5	(espX5) Type III secretion system effector EspX5 [LEE encoded T3SS (SS020)] [Escherichia coli O157:H7 str. EDL933]
			espY1	(espY1) Type III secretion system effector EspY1 [LEE encoded T3SS (SS020)] [Escherichia coli O157:H7 str. EDL933]
			espY3	(espY3) Type III secretion system effector EspY3 [LEE encoded T3SS (SS020)] [Escherichia coli O157:H7 str. EDL933]
			espY4	(espY4) Type III secretion system effector EspY4 [LEE encoded T3SS (SS020)] [Escherichia coli O157:H7 str. EDL933]
			fdeC	(fdeC) adhesin FdeC [FdeC (VF0506)] [Escherichia coli O45:K1:H7 str. S88]
			fepA	(fepA) ferrienterobactin outer membrane transporter [Enterobactin (VF0228)] [Escherichia coli CFT073]
			fepB	(fepB) ferrienterobactin ABC transporter periplasmic binding protein [Enterobactin (VF0228)] [Escherichia coli CFT073]
			fepC	(fepC) ferrienterobactin ABC transporter ATPase [Enterobactin (VF0228)] [Escherichia coli CFT073]
			fepD	(fepD) ferrienterobactin ABC transporter permease [Enterobactin (VF0228)] [Escherichia coli CFT073]
			fepG	(fepG) iron-enterobactin ABC transporter permease [Enterobactin (VF0228)] [Escherichia coli CFT073]
			fes	(fes) enterobactin/ferric enterobactin esterase [enterobactin (IA019)] [Escherichia coli CFT073]
			fimA	(fimA) Type-1 fimbrial protein A chain precursor [Type 1 fimbriae (VF0221)] [Escherichia coli CFT073]
			fimB	(fimB) Type 1 fimbriae Regulatory protein fimB [Type 1 fimbriae (VF0221)] [Escherichia coli CFT073]
			fimC	(fimC) Chaperone protein fimC precursor [Type 1 fimbriae (VF0221)] [Escherichia coli CFT073]
			fimD	(fimD) Outer membrane usher protein fimD precursor [Type 1 fimbriae (VF0221)] [Escherichia coli CFT073]
			fimE	(fimE) Type 1 fimbriae Regulatory protein fimE [Type 1 fimbriae (VF0221)] [Escherichia coli CFT073]
			fimF	(fimF) FimF protein precursor [Type 1 fimbriae (VF0221)] [Escherichia coli CFT073]
			fimG	(fimG) FimG protein precursor [Type 1 fimbriae (VF0221)] [Escherichia coli CFT073]
			fimH	(fimH) FimH protein precursor [Type 1 fimbriae (VF0221)] [Escherichia coli CFT073]
			fimI	(fimI) Fimbrin-like protein fimI precursor [Type 1 fimbriae (VF0221)] [Escherichia coli CFT073]
			ompA	(ompA) outer membrane protein A [OmpA (VF0236)] [Escherichia coli O18:K1:H7 str. RS218]
			shuA	(shuA) outer membrane heme/hemoglobin receptor ShuA [Shu (VF0256)] [Shigella dysenteriae Sd197]
			shuT	(shuT) periplasmic binding protein ShuT [Shu (VF0256)] [Shigella dysenteriae Sd197]
			shuX	(shuX) shu locus protein ShuX [Shu (VF0256)] [Shigella dysenteriae Sd197]
			yagV/ecpE	(yagV/ecpE) E. coli common pilus chaperone EcpE [ECP (VF0404)] [Escherichia coli O157:H7 str. EDL933]
			yagW/ecpD	(yagW/ecpD) polymerized tip adhesin of ECP fibers [ECP (VF0404)] [Escherichia coli O157:H7 str. EDL933]
			yagX/ecpC	(yagX/ecpC) E. coli common pilus usher EcpC [ECP (VF0404)] [Escherichia coli O157:H7 str. EDL933]
			yagY/ecpB	(yagY/ecpB) E. coli common pilus chaperone EcpB [ECP (VF0404)] [Escherichia coli O157:H7 str. EDL933]
			yagZ/ecpA	(yagZ/ecpA) E. coli common pilus structural subunit EcpA [ECP (VF0404)] [Escherichia coli O157:H7 str. EDL933]
			ykgK/ecpR	(ykgK/ecpR) regulator protein EcpR [ECP (VF0404)] [Escherichia coli O157:H7 str. EDL933]
	Canu Flye NECAT Wtdbg2	36	afaF-III	(afaF-III) AfaF-III [Afimbrial adhesin AFA-III (AI012)] [Escherichia coli str. A30]
			chuS	(chuS) heme oxygenase ChuS [Chu (VF0227)] [Escherichia coli CFT073]
			chuY	(chuY) ChuY [Chu (VF0227)] [Escherichia coli CFT073]
			draA	(draA) cytoplamic protein DraA [Dr adhesins (VF0223)] [Escherichia coli O75:K5:H- str. IH11128]
			draB	(draB) chaperone protein DraB [Dr adhesins (VF0223)] [Escherichia coli O75:K5:H- str. IH11128]
			draC	(draC) usher protein DraC [Dr adhesins (VF0223)] [Escherichia coli O75:K5:H- str. IH11128]
			draD	(draD) DraD periplasmic protein [Dr adhesins (VF0223)] [Escherichia coli O75:K5:H- str. IH11128]
			draE	(draE) adhesin protein DraE [Afa/Dr family (VF0212)] [Escherichia coli O75:K5:H- str. IH11128]
			draP	(draP) DraP [Dr adhesins (VF0223)] [Escherichia coli O75:K5:H- str. IH11128]
			fyuA	(fyuA) pesticin/yersiniabactin receptor protein [Yersiniabactin (VF0136)] [Yersinia pestis CO92]
			gspC	(gspC) general secretion pathway protein C [T2SS (VF0333)] [Shigella dysenteriae Sd197]
			gspD	(gspD) general secretion pathway protein D [T2SS (VF0333)] [Shigella dysenteriae Sd197]
			gspE	(gspE) general secretion pathway protein E [T2SS (VF0333)] [Shigella dysenteriae Sd197]
			gspF	(gspF) general secretion pathway protein F [T2SS (VF0333)] [Shigella dysenteriae Sd197]
			gspG	(gspG) general secretion pathway protein G [T2SS (VF0333)] [Shigella dysenteriae Sd197]
			gspH	(gspH) general secretion pathway protein H [T2SS (VF0333)] [Shigella dysenteriae Sd197]
			gspI	(gspI) general secretion pathway protein I [T2SS (VF0333)] [Shigella dysenteriae Sd197]
			gspJ	(gspJ) general secretion pathway protein J [T2SS (VF0333)] [Shigella dysenteriae Sd197]
			gspK	(gspK) general secretion pathway protein K [T2SS (VF0333)] [Shigella dysenteriae Sd197]
			gspL	(gspL) general secretion pathway protein L [T2SS (VF0333)] [Shigella dysenteriae Sd197]
			gspM	(gspM) general secretion pathway protein M [T2SS (VF0333)] [Shigella dysenteriae Sd197]
			irp1	(irp1) yersiniabactin biosynthetic protein Irp1 [Yersiniabactin (VF0136)] [Yersinia pestis CO92]
			irp2	(irp2) yersiniabactin biosynthetic protein Irp2 [Yersiniabactin (VF0136)] [Yersinia pestis CO92]
			iucA	(iucA) aerobactin siderophore biosynthesis protein IucD [Aerobactin (VF0229)] [Escherichia coli CFT073]
			iucB	(iucB) aerobactin siderophore biosynthesis protein IucB [Aerobactin (VF0229)] [Escherichia coli CFT073]
			iucC	(iucC) aerobactin siderophore biosynthesis protein IucC [Aerobactin (VF0229)] [Escherichia coli CFT073]
			iucD	(iucD) L-lysine 6-monooxygenase IucD [Aerobactin (VF0229)] [Escherichia coli CFT073]
			iutA	(iutA) ferric aerobactin receptor precusor IutA [Aerobactin (VF0229)] [Escherichia coli CFT073]
			ybtA	(ybtA) transcriptional regulator YbtA [Yersiniabactin (VF0136)] [Yersinia pestis CO92]
			ybtE	(ybtE) yersiniabactin siderophore biosynthetic protein [Yersiniabactin (VF0136)] [Yersinia pestis CO92]
			ybtP	(ybtP) lipoprotein inner membrane ABC-transporter [Yersiniabactin (VF0136)] [Yersinia pestis CO92]
			ybtQ	(ybtQ) inner membrane ABC-transporter YbtQ [Yersiniabactin (VF0136)] [Yersinia pestis CO92]
			ybtS	(ybtS) salicylate synthase Irp9 [Yersiniabactin (VF0136)] [Yersinia pestis CO92]
			ybtT	(ybtT) yersiniabactin biosynthetic protein YbtT [Yersiniabactin (VF0136)] [Yersinia pestis CO92]
			ybtU	(ybtU) yersiniabactin biosynthetic protein YbtU [Yersiniabactin (VF0136)] [Yersinia pestis CO92]
			ybtX	(ybtX) putative signal transducer [Yersiniabactin (VF0136)] [Yersinia pestis CO92]
	Reference strain	70	astA	(astA) heat-stable enterotoxin 1 [EAST1 (VF0216)] [Escherichia coli O44:H18 042]
			cesAB	(cesAB) chaperone for EspA and EspB [LEE encoded T3SS (SS020)] [Escherichia coli O157:H7 str. EDL933]
			cesD	(cesD) chaperone for EspB and EspD [TTSS (VF0191)] [Escherichia coli O157:H7 str. EDL933]
			cesD2	(cesD2) chaperone for EspD [LEE encoded T3SS (SS020)] [Escherichia coli O157:H7 str. EDL933]
			cesF	(cesF) CesF chaperone for EspF [TTSS (VF0191)] [Escherichia coli O157:H7 str. EDL933]
			cesL	(cesL) chaperone for SepL [LEE encoded T3SS (SS020)] [Escherichia coli O157:H7 str. EDL933]
			cesT	(cesT) multieffector chaperone [LEE encoded T3SS (SS020)] [Escherichia coli O157:H7 str. EDL933]
			eae	(eae) intimin [Intimin (VF0177)] [Escherichia coli O127:H6 str. E2348/69]
			east1	(east1) EAST1 [EAST1 (VF0188)] [Escherichia coli ONT:HND str. A16]
			escC	(escC) Type III secretion system secretin EscC [TTSS (VF0191)] [Escherichia coli O157:H7 str. EDL933]
			escD	(escD) Type III secretion system outer MS ring protein EscD [TTSS (VF0191)] [Escherichia coli O157:H7 str. EDL933]
			escE	(escE) chaperone for EscF [LEE encoded T3SS (SS020)] [Escherichia coli O157:H7 str. EDL933]
			escF	(escF) Type III secretion system needle filament protein EscF [TTSS (VF0191)] [Escherichia coli O157:H7 str. EDL933]
			escG	(escG) chaperone for EscF [LEE encoded T3SS (SS020)] [Escherichia coli O157:H7 str. EDL933]
			escI	(escI) Type III secretion system inner rod component EscI [LEE encoded T3SS (SS020)] [Escherichia coli O157:H7 str. EDL933]
			escJ	(escJ) Type III secretion system inner MS ring protein EscJ [TTSS (VF0191)] [Escherichia coli O157:H7 str. EDL933]
			escL	(escL) negative regulator EscL stator protein [LEE encoded T3SS (SS020)] [Escherichia coli O157:H7 str. EDL933]
			escN	(escN) ATPase EscN [TTSS (VF0191)] [Escherichia coli O157:H7 str. EDL933]
			escO	(escO) positive regulator EscO [LEE encoded T3SS (SS020)] [Escherichia coli O157:H7 str. EDL933]
			escP	(escP) Type III secretion system needle length regulator EscP [LEE encoded T3SS (SS020)] [Escherichia coli O157:H7 str. EDL933]
			escR	(escR) Type III secretion systemminor export apparatus protein EscR [TTSS (VF0191)] [Escherichia coli O157:H7 str. EDL933]
			escS	(escS) Type III secretion systemminor export apparatus protein EscS [TTSS (VF0191)] [Escherichia coli O157:H7 str. EDL933]
			escT	(escT) Type III secretion system minor export apparatus protein EscT [TTSS (VF0191)] [Escherichia coli O157:H7 str. EDL933]
			escU	(escU) Type III secretion system export apparatus switch protein EscU [TTSS (VF0191)] [Escherichia coli O157:H7 str. EDL933]
			escV	(escV) Type III secretion system major export apparatus protein [TTSS (VF0191)] [Escherichia coli O157:H7 str. EDL933]
			espA	(espA) Type III secretion system translocator protein EspA [EspA (VF0198)] [Escherichia coli O157:H7 str. EDL933]
			espB	(espB) Type III secretion system translocator protein EspB pore protein [TTSS (VF0191)] [Escherichia coli O157:H7 str. EDL933]
			espD	(espD) Type III secretion system translocator protein EspD pore protein [EspD (VF0200)] [Escherichia coli O157:H7 str. EDL933]
			espF	(espF) Type III secretion system effector EspF [EspF (VF0196)] [Escherichia coli O157:H7 str. EDL933]
			espFu/tccP	(espFu/tccP) Type III secretion system effector TccP [LEE encoded T3SS (SS020)] [Escherichia coli O157:H7 str. EDL933]
			espG	(espG) Type III secretion system effector EspG GTPase activating protein [EspG (VF0201)] [Escherichia coli O157:H7 str. EDL933]
			espH	(espH) Type III secretion system effector EspH RhoGEF Inhibitor [EspH (VF0197)] [Escherichia coli O157:H7 str. EDL933]
			espJ	(espJ) Type III secretion system effector EspJ adenosine diphosphate (ADP) ribosyltransferase [LEE encoded T3SS (SS020)] [Escherichia coli O157:H7 str. EDL933]
			espK	(espK) Type III secretion system effector EspK [LEE encoded T3SS (SS020)] [Escherichia coli O157:H7 str. EDL933]
			espL2	(espL2) Type III secretion system effector espL2 [LEE encoded T3SS (SS020)] [Escherichia coli O157:H7 str. EDL933]
			espM1	(espM1) Type III secretion system effector EspM1 Rho guanine exchange factor [LEE encoded T3SS (SS020)] [Escherichia coli O157:H7 str. EDL933]
			espM2	(espM2) Type III secretion system effector EspM2 Rho guanine exchange factor [LEE encoded T3SS (SS020)] [Escherichia coli O157:H7 str. EDL933]
			espN	(espN) Type III secretion system effector EspN [LEE encoded T3SS (SS020)] [Escherichia coli O157:H7 str. EDL933]
			espR1	(espR1) Type III secretion system effector espR1 [LEE encoded T3SS (SS020)] [Escherichia coli O157:H7 str. EDL933]
			espR3	(espR3) Type III secretion system effector espR3 [LEE encoded T3SS (SS020)] [Escherichia coli O157:H7 str. EDL933]
			espR4	(espR4) Type III secretion system effector espR4 [LEE encoded T3SS (SS020)] [Escherichia coli O157:H7 str. EDL933]
			espW	(espW) Type III secretion system effector EspW [LEE encoded T3SS (SS020)] [Escherichia coli O157:H7 str. EDL933]
			espX2	(espX2) Type III secretion system effector EspX2 [LEE encoded T3SS (SS020)] [Escherichia coli O157:H7 str. EDL933]
			espX6	(espX6) Type III secretion system effector EspX6 [LEE encoded T3SS (SS020)] [Escherichia coli O157:H7 str. EDL933]
			espX7/nleL	(espX7/nleL) Type III secretion system effector NleL putative E3 ubiquitin ligase [LEE encoded T3SS (SS020)] [Escherichia coli O157:H7 str. EDL933]
			espY2	(espY2) Type III secretion system effector EspY2 [LEE encoded T3SS (SS020)] [Escherichia coli O157:H7 str. EDL933]
			etgA	(etgA) T3SS-associated peptidoglycan lytic enzyme [LEE encoded T3SS (SS020)] [Escherichia coli O157:H7 str. EDL933]
			map	(map) Type III secretion system effector Map Rho guanine exchange factor [Map (VF0195)] [Escherichia coli O157:H7 str. EDL933]
			nleA/espI	(nleA/espI) Type III secretion system effector NleA [NleA/EspI (VF0338)] [Escherichia coli O157:H7 str. EDL933]
			nleB1	(nleB1) Type III secretion system effector nleB1 [LEE encoded T3SS (SS020)] [Escherichia coli O157:H7 str. EDL933]
			nleB2	(nleB2) Type III secretion system effector NleB2 [LEE encoded T3SS (SS020)] [Escherichia coli O157:H7 str. EDL933]
			nleC	(nleC) Type III secretion system effector NleC zinc metalloprotease [NleC (VF0340)] [Escherichia coli O157:H7 str. EDL933]
			nleD	(nleD) Type III secretion system effector NleD [NleD (VF0343)] [Escherichia coli O157:H7 str. EDL933]
			nleE	(nleE) Type III secretion system effector NleE [LEE encoded T3SS (SS020)] [Escherichia coli O157:H7 str. EDL933]
			nleF	(nleF) Type III secretion system effector NleF caspase inhibitor [LEE encoded T3SS (SS020)] [Escherichia coli O157:H7 str. EDL933]
			nleG7'	(nleG7') Type III secretion system effector NleG7 E3 Ubiquitin Ligase [LEE encoded T3SS (SS020)] [Escherichia coli O157:H7 str. EDL933]
			nleH1	(nleH1) Type III secretion system effector NleH1 [LEE encoded T3SS (SS020)] [Escherichia coli O157:H7 str. EDL933]
			nleH2	(nleH2) Type III secretion system effector NleH2 [LEE encoded T3SS (SS020)] [Escherichia coli O157:H7 str. EDL933]
			paa	(paa) outer membrane adhesin Paa [Paa (VF0194)] [Escherichia coli O157:H7 str. EDL933]
			sepD	(sepD) Type III secretion system secretion switch protein SepD [LEE encoded T3SS (SS020)] [Escherichia coli O157:H7 str. EDL933]
			sepL	(sepL) Type III secretion system secretion gatekeeper SepL [TTSS (VF0191)] [Escherichia coli O157:H7 str. EDL933]
			sepQ/escQ	(sepQ/escQ) Type III secetion system C ring protein EscQ [TTSS (VF0191)] [Escherichia coli O157:H7 str. EDL933]
			sepZ/espZ	(sepZ/espZ) Type III secretion system effector EspZ [TTSS (VF0191)] [Escherichia coli O157:H7 str. EDL933]
			shuS	(shuS) heme/hemoglobin transport protein ShuS [Shu (VF0256)] [Shigella dysenteriae Sd197]
			shuY	(shuY) shu locus protein ShuY [Shu (VF0256)] [Shigella dysenteriae Sd197]
			stx1A	(stx1A) shiga-like toxin 1 subunit A encoded within prophage CP-933V [Stx (VF0206)] [Escherichia coli O157:H7 str. EDL933]
			stx1B	(stx1B) shiga-like toxin 1 subunit B encoded within prophage CP-933V [Stx (VF0206)] [Escherichia coli O157:H7 str. EDL933]
			stx2A	(stx2A) shiga-like toxin II A subunit encoded by bacteriophage BP-933W [Stx (VF0206)] [Escherichia coli O157:H7 str. EDL933]
			stx2B	(stx2B) shiga-like toxin II B subunit encoded by bacteriophage BP-933W [Stx (VF0206)] [Escherichia coli O157:H7 str. EDL933]
			tir	(tir) translocated intimin receptor protein [Tir (VF0193)] [Escherichia coli O157:H7 str. EDL933]

## Sheet: BC02
	Intersections	Total	Genes	Product
	Canu, Flye, Wtdbg2 and Reference strain	23	aslA	(aslA) putative arylsulfatase [AslA (VF0238)] [Escherichia coli O18:K1:H7 str. RS218]
			entA	(entA) 23-dihydro-23-dihydroxybenzoate dehydrogenase [Enterobactin (VF0228)] [Escherichia coli CFT073]
			entB	(entB) isochorismatase [Enterobactin (VF0228)] [Escherichia coli CFT073]
			entC	(entC) isochorismate synthase 1 [Enterobactin (VF0228)] [Escherichia coli CFT073]
			entE	(entE) 23-dihydroxybenzoate-AMP ligase component of enterobactin synthase multienzyme complex [Enterobactin (VF0228)] [Escherichia coli CFT073]
			entF	(entF) enterobactin synthase multienzyme complex component ATP-dependent [Enterobactin (VF0228)] [Escherichia coli CFT073]
			entS	(entS) enterobactin exporter iron-regulated [enterobactin (IA019)] [Escherichia coli CFT073]
			espR1	(espR1) Type III secretion system effector espR1 [LEE encoded T3SS (SS020)] [Escherichia coli O157:H7 str. EDL933]
			espX5	(espX5) Type III secretion system effector EspX5 [LEE encoded T3SS (SS020)] [Escherichia coli O157:H7 str. EDL933]
			espY1	(espY1) Type III secretion system effector EspY1 [LEE encoded T3SS (SS020)] [Escherichia coli O157:H7 str. EDL933]
			fepB	(fepB) ferrienterobactin ABC transporter periplasmic binding protein [Enterobactin (VF0228)] [Escherichia coli CFT073]
			fepC	(fepC) ferrienterobactin ABC transporter ATPase [Enterobactin (VF0228)] [Escherichia coli CFT073]
			fepD	(fepD) ferrienterobactin ABC transporter permease [Enterobactin (VF0228)] [Escherichia coli CFT073]
			fepG	(fepG) iron-enterobactin ABC transporter permease [Enterobactin (VF0228)] [Escherichia coli CFT073]
			fimA	(fimA) Type-1 fimbrial protein A chain precursor [Type 1 fimbriae (VF0221)] [Escherichia coli CFT073]
			fimB	(fimB) Type 1 fimbriae Regulatory protein fimB [Type 1 fimbriae (VF0221)] [Escherichia coli CFT073]
			fimC	(fimC) Chaperone protein fimC precursor [Type 1 fimbriae (VF0221)] [Escherichia coli CFT073]
			fimE	(fimE) Type 1 fimbriae Regulatory protein fimE [Type 1 fimbriae (VF0221)] [Escherichia coli CFT073]
			fimI	(fimI) Fimbrin-like protein fimI precursor [Type 1 fimbriae (VF0221)] [Escherichia coli CFT073]
			gspC	(gspC) general secretion pathway protein C [T2SS (VF0333)] [Shigella dysenteriae Sd197]
			gspL	(gspL) general secretion pathway protein L [T2SS (VF0333)] [Shigella dysenteriae Sd197]
			gspM	(gspM) general secretion pathway protein M [T2SS (VF0333)] [Shigella dysenteriae Sd197]
			ompA	(ompA) outer membrane protein A [OmpA (VF0236)] [Escherichia coli O18:K1:H7 str. RS218]
	Canu Flye and Wtdbg2	22	gspD	(gspD) general secretion pathway protein D [T2SS (VF0333)] [Shigella dysenteriae Sd197]
			gspE	(gspE) general secretion pathway protein E [T2SS (VF0333)] [Shigella dysenteriae Sd197]
			gspF	(gspF) general secretion pathway protein F [T2SS (VF0333)] [Shigella dysenteriae Sd197]
			gspG	(gspG) general secretion pathway protein G [T2SS (VF0333)] [Shigella dysenteriae Sd197]
			gspH	(gspH) general secretion pathway protein H [T2SS (VF0333)] [Shigella dysenteriae Sd197]
			gspI	(gspI) general secretion pathway protein I [T2SS (VF0333)] [Shigella dysenteriae Sd197]
			gspJ	(gspJ) general secretion pathway protein J [T2SS (VF0333)] [Shigella dysenteriae Sd197]
			gspK	(gspK) general secretion pathway protein K [T2SS (VF0333)] [Shigella dysenteriae Sd197]
			irp1	(irp1) yersiniabactin biosynthetic protein Irp1 [Yersiniabactin (VF0136)] [Yersinia pestis CO92]
			irp2	(irp2) yersiniabactin biosynthetic protein Irp2 [Yersiniabactin (VF0136)] [Yersinia pestis CO92]
			iucA	(iucA) aerobactin synthesis protein IucA [Aerobactin (VF0123)] [Shigella flexneri 2a str. 301]
			iucB	(iucB) aerobactin synthesis protein IucB [Aerobactin (VF0123)] [Shigella flexneri 2a str. 301]
			iucC	(iucC) aerobactin siderophore biosynthesis protein IucC [Aerobactin (VF0229)] [Escherichia coli CFT073]
			iucD	(iucD) L-lysine 6-monooxygenase IucD [Aerobactin (VF0229)] [Escherichia coli CFT073]
			iutA	(iutA) ferric aerobactin receptor precusor IutA [Aerobactin (VF0229)] [Escherichia coli CFT073]
			sat	(sat) Aecreted auto transpoter toxin [Sat (VF0231)] [Escherichia coli CFT073]
			senB	(senB) enterotoxin [ShET2 (VF0258)] [Shigella flexneri 2a str. 301]
			ybtA	(ybtA) transcriptional regulator YbtA [Yersiniabactin (VF0136)] [Yersinia pestis CO92]
			ybtP	(ybtP) lipoprotein inner membrane ABC-transporter [Yersiniabactin (VF0136)] [Yersinia pestis CO92]
			ybtQ	(ybtQ) inner membrane ABC-transporter YbtQ [Yersiniabactin (VF0136)] [Yersinia pestis CO92]
			ybtS	(ybtS) salicylate synthase Irp9 [Yersiniabactin (VF0136)] [Yersinia pestis CO92]
			ybtX	(ybtX) putative signal transducer [Yersiniabactin (VF0136)] [Yersinia pestis CO92]
	Canu Flye and Reference strain	10	csgD	(csgD) DNA-binding transcriptional regulator CsgD [curli fibers/thin aggregative fimbriae (AGF) (AI094)] [Salmonella enterica subsp. enterica serovar Typhimurium str. LT2]
			csgF	(csgF) curli production assembly/transport protein CsgF [Agf (VF0103)] [Salmonella enterica subsp. enterica serovar Typhimurium str. LT2]
			csgG	(csgG) curli production assembly/transport protein CsgG [Agf (VF0103)] [Salmonella enterica subsp. enterica serovar Typhimurium str. LT2]
			entD	(entD) phosphopantetheinyl transferase component of enterobactin synthase multienzyme complex [Enterobactin (VF0228)] [Escherichia coli CFT073]
			espX4	(espX4) Type III secretion system effector EspX4 [LEE encoded T3SS (SS020)] [Escherichia coli O157:H7 str. EDL933]
			fes	(fes) enterobactin/ferric enterobactin esterase [enterobactin (IA019)] [Escherichia coli CFT073]
			fimD	(fimD) Outer membrane usher protein fimD precursor [Type 1 fimbriae (VF0221)] [Escherichia coli CFT073]
			fimF	(fimF) FimF protein precursor [Type 1 fimbriae (VF0221)] [Escherichia coli CFT073]
			fimG	(fimG) FimG protein precursor [Type 1 fimbriae (VF0221)] [Escherichia coli CFT073]
			fimH	(fimH) FimH protein precursor [Type 1 fimbriae (VF0221)] [Escherichia coli CFT073]
	Canu and Flye	7	kpsD	(kpsD) KpsD [K1 capsule (VF0239)] [Escherichia coli O18:K1:H7 str. RS218]
			kpsM	(kpsM) KpsM [K1 capsule (VF0239)] [Escherichia coli O18:K1:H7 str. RS218]
			kpsT	(kpsT) KpsT [K1 capsule (VF0239)] [Escherichia coli O18:K1:H7 str. RS218]
			yagV/ecpE	(yagV/ecpE) E. coli common pilus chaperone EcpE [ECP (VF0404)] [Escherichia coli O157:H7 str. EDL933]
			yagW/ecpD	(yagW/ecpD) polymerized tip adhesin of ECP fibers [ECP (VF0404)] [Escherichia coli O157:H7 str. EDL933]
			ybtE	(ybtE) yersiniabactin siderophore biosynthetic protein [Yersiniabactin (VF0136)] [Yersinia pestis CO92]
			ybtT	(ybtT) yersiniabactin biosynthetic protein YbtT [Yersiniabactin (VF0136)] [Yersinia pestis CO92]
	Canu and Reference strain	1	fepA	(fepA) ferrienterobactin outer membrane transporter [Enterobactin (VF0228)] [Escherichia coli CFT073]
	Flye and Reference strain	3	csgB	(csgB) minor curlin subunit precursor curli nucleator protein CsgB [Agf (VF0103)] [Salmonella enterica subsp. enterica serovar Typhimurium str. LT2]
			espL1	(espL1) Type III secretion system effector espL1 [LEE encoded T3SS (SS020)] [Escherichia coli O157:H7 str. EDL933]
			espL4	(espL4) Type III secretion system effector EspL4 [LEE encoded T3SS (SS020)] [Escherichia coli O157:H7 str. EDL933]
	Canu	3	yagY/ecpB	(yagY/ecpB) E. coli common pilus chaperone EcpB [ECP (VF0404)] [Escherichia coli O157:H7 str. EDL933]
			yagZ/ecpA	(yagZ/ecpA) E. coli common pilus structural subunit EcpA [ECP (VF0404)] [Escherichia coli O157:H7 str. EDL933]
			ykgK/ecpR	(ykgK/ecpR) regulator protein EcpR [ECP (VF0404)] [Escherichia coli O157:H7 str. EDL933]
	Flye	3	yagX/ecpC	(yagX/ecpC) E. coli common pilus usher EcpC [ECP (VF0404)] [Escherichia coli O157:H7 str. EDL933]
			espX1	(espX1) Type III secretion system effector EspX1 [LEE encoded T3SS (SS020)] [Escherichia coli O157:H7 str. EDL933]
			papX	(papX) PapX protein regulates flagellum synthesis to repress motility [P fimbriae (CVF425)] [Escherichia coli CFT073]
	Reference strain	3	espR4	(espR4) Type III secretion system effector espR4 [LEE encoded T3SS (SS020)] [Escherichia coli O157:H7 str. EDL933]
			gtrA	(gtrA) bactoprenol-linked glucose translocase/flippase [LPS (VF0124)] [Shigella flexneri 2a str. 301]
			gtrB	(gtrB) bactoprenol glucosyl transferase [LPS (VF0124)] [Shigella flexneri 2a str. 301]

## Sheet: BC03
	Intersections	Total	Genes	Product
	Canu, Flye, NECAT, Wtdbg2 and Reference strain	56	aslA	(aslA) putative arylsulfatase [AslA (VF0238)] [Escherichia coli O18:K1:H7 str. RS218]
			chuU	(chuU) heme permease protein ChuU [Chu (VF0227)] [Escherichia coli CFT073]
			chuV	(chuV) ATP-binding hydrophilic protein ChuV [Chu (VF0227)] [Escherichia coli CFT073]
			chuW	(chuW) Putative oxygen independent coproporphyrinogen III oxidase [Chu (VF0227)] [Escherichia coli CFT073]
			csgB	(csgB) minor curlin subunit precursor curli nucleator protein CsgB [Agf (VF0103)] [Salmonella enterica subsp. enterica serovar Typhimurium str. LT2]
			csgD	(csgD) DNA-binding transcriptional regulator CsgD [curli fibers/thin aggregative fimbriae (AGF) (AI094)] [Salmonella enterica subsp. enterica serovar Typhimurium str. LT2]
			csgF	(csgF) curli production assembly/transport protein CsgF [Agf (VF0103)] [Salmonella enterica subsp. enterica serovar Typhimurium str. LT2]
			csgG	(csgG) curli production assembly/transport protein CsgG [Agf (VF0103)] [Salmonella enterica subsp. enterica serovar Typhimurium str. LT2]
			entA	(entA) 23-dihydro-23-dihydroxybenzoate dehydrogenase [Enterobactin (VF0228)] [Escherichia coli CFT073]
			entB	(entB) isochorismatase [Enterobactin (VF0228)] [Escherichia coli CFT073]
			entC	(entC) isochorismate synthase 1 [Enterobactin (VF0228)] [Escherichia coli CFT073]
			entD	(entD) phosphopantetheinyl transferase component of enterobactin synthase multienzyme complex [Enterobactin (VF0228)] [Escherichia coli CFT073]
			entE	(entE) 23-dihydroxybenzoate-AMP ligase component of enterobactin synthase multienzyme complex [Enterobactin (VF0228)] [Escherichia coli CFT073]
			entF	(entF) enterobactin synthase multienzyme complex component ATP-dependent [Enterobactin (VF0228)] [Escherichia coli CFT073]
			entS	(entS) enterobactin exporter iron-regulated [enterobactin (IA019)] [Escherichia coli CFT073]
			espL1	(espL1) Type III secretion system effector espL1 [LEE encoded T3SS (SS020)] [Escherichia coli O157:H7 str. EDL933]
			espL4	(espL4) Type III secretion system effector EspL4 [LEE encoded T3SS (SS020)] [Escherichia coli O157:H7 str. EDL933]
			espR1	(espR1) Type III secretion system effector espR1 [LEE encoded T3SS (SS020)] [Escherichia coli O157:H7 str. EDL933]
			espR3	(espR3) Type III secretion system effector espR3 [LEE encoded T3SS (SS020)] [Escherichia coli O157:H7 str. EDL933]
			espX1	(espX1) Type III secretion system effector EspX1 [LEE encoded T3SS (SS020)] [Escherichia coli O157:H7 str. EDL933]
			espX2	(espX2) Type III secretion system effector EspX2 [LEE encoded T3SS (SS020)] [Escherichia coli O157:H7 str. EDL933]
			espX4	(espX4) Type III secretion system effector EspX4 [LEE encoded T3SS (SS020)] [Escherichia coli O157:H7 str. EDL933]
			espX5	(espX5) Type III secretion system effector EspX5 [LEE encoded T3SS (SS020)] [Escherichia coli O157:H7 str. EDL933]
			espX6	(espX6) Type III secretion system effector EspX6 [LEE encoded T3SS (SS020)] [Escherichia coli O157:H7 str. EDL933]
			espY1	(espY1) Type III secretion system effector EspY1 [LEE encoded T3SS (SS020)] [Escherichia coli O157:H7 str. EDL933]
			espY2	(espY2) Type III secretion system effector EspY2 [LEE encoded T3SS (SS020)] [Escherichia coli O157:H7 str. EDL933]
			espY3	(espY3) Type III secretion system effector EspY3 [LEE encoded T3SS (SS020)] [Escherichia coli O157:H7 str. EDL933]
			espY4	(espY4) Type III secretion system effector EspY4 [LEE encoded T3SS (SS020)] [Escherichia coli O157:H7 str. EDL933]
			fdeC	(fdeC) adhesin FdeC [FdeC (VF0506)] [Escherichia coli O45:K1:H7 str. S88]
			fepA	(fepA) ferrienterobactin outer membrane transporter [Enterobactin (VF0228)] [Escherichia coli CFT073]
			fepB	(fepB) ferrienterobactin ABC transporter periplasmic binding protein [Enterobactin (VF0228)] [Escherichia coli CFT073]
			fepC	(fepC) ferrienterobactin ABC transporter ATPase [Enterobactin (VF0228)] [Escherichia coli CFT073]
			fepD	(fepD) ferrienterobactin ABC transporter permease [Enterobactin (VF0228)] [Escherichia coli CFT073]
			fepG	(fepG) iron-enterobactin ABC transporter permease [Enterobactin (VF0228)] [Escherichia coli CFT073]
			fes	(fes) enterobactin/ferric enterobactin esterase [enterobactin (IA019)] [Escherichia coli CFT073]
			fimA	(fimA) Type-1 fimbrial protein A chain precursor [Type 1 fimbriae (VF0221)] [Escherichia coli CFT073]
			fimB	(fimB) Type 1 fimbriae Regulatory protein fimB [Type 1 fimbriae (VF0221)] [Escherichia coli CFT073]
			fimC	(fimC) Chaperone protein fimC precursor [Type 1 fimbriae (VF0221)] [Escherichia coli CFT073]
			fimD	(fimD) Outer membrane usher protein fimD precursor [Type 1 fimbriae (VF0221)] [Escherichia coli CFT073]
			fimE	(fimE) Type 1 fimbriae Regulatory protein fimE [Type 1 fimbriae (VF0221)] [Escherichia coli CFT073]
			fimF	(fimF) FimF protein precursor [Type 1 fimbriae (VF0221)] [Escherichia coli CFT073]
			fimG	(fimG) FimG protein precursor [Type 1 fimbriae (VF0221)] [Escherichia coli CFT073]
			fimH	(fimH) FimH protein precursor [Type 1 fimbriae (VF0221)] [Escherichia coli CFT073]
			fimI	(fimI) Fimbrin-like protein fimI precursor [Type 1 fimbriae (VF0221)] [Escherichia coli CFT073]
			ompA	(ompA) outer membrane protein A [OmpA (VF0236)] [Escherichia coli O18:K1:H7 str. RS218]
			shuA	(shuA) outer membrane heme/hemoglobin receptor ShuA [Shu (VF0256)] [Shigella dysenteriae Sd197]
			shuS	(shuS) heme/hemoglobin transport protein ShuS [Shu (VF0256)] [Shigella dysenteriae Sd197]
			shuT	(shuT) periplasmic binding protein ShuT [Shu (VF0256)] [Shigella dysenteriae Sd197]
			shuX	(shuX) shu locus protein ShuX [Shu (VF0256)] [Shigella dysenteriae Sd197]
			shuY	(shuY) shu locus protein ShuY [Shu (VF0256)] [Shigella dysenteriae Sd197]
			yagV/ecpE	(yagV/ecpE) E. coli common pilus chaperone EcpE [ECP (VF0404)] [Escherichia coli O157:H7 str. EDL933]
			yagW/ecpD	(yagW/ecpD) polymerized tip adhesin of ECP fibers [ECP (VF0404)] [Escherichia coli O157:H7 str. EDL933]
			yagX/ecpC	(yagX/ecpC) E. coli common pilus usher EcpC [ECP (VF0404)] [Escherichia coli O157:H7 str. EDL933]
			yagY/ecpB	(yagY/ecpB) E. coli common pilus chaperone EcpB [ECP (VF0404)] [Escherichia coli O157:H7 str. EDL933]
			yagZ/ecpA	(yagZ/ecpA) E. coli common pilus structural subunit EcpA [ECP (VF0404)] [Escherichia coli O157:H7 str. EDL933]
			ykgK/ecpR	(ykgK/ecpR) regulator protein EcpR [ECP (VF0404)] [Escherichia coli O157:H7 str. EDL933]
	Canu, Flye, NECAT and Wtdbg2	11	gspM	(gspM) general secretion pathway protein M [T2SS (VF0333)] [Shigella dysenteriae Sd197]
			gspL	(gspL) general secretion pathway protein L [T2SS (VF0333)] [Shigella dysenteriae Sd197]
			gspK	(gspK) general secretion pathway protein K [T2SS (VF0333)] [Shigella dysenteriae Sd197]
			gspJ	(gspJ) general secretion pathway protein J [T2SS (VF0333)] [Shigella dysenteriae Sd197]
			gspI	(gspI) general secretion pathway protein I [T2SS (VF0333)] [Shigella dysenteriae Sd197]
			gspH	(gspH) general secretion pathway protein H [T2SS (VF0333)] [Shigella dysenteriae Sd197]
			gspG	(gspG) general secretion pathway protein G [T2SS (VF0333)] [Shigella dysenteriae Sd197]
			gspF	(gspF) general secretion pathway protein F [T2SS (VF0333)] [Shigella dysenteriae Sd197]
			gspE	(gspE) general secretion pathway protein E [T2SS (VF0333)] [Shigella dysenteriae Sd197]
			gspD	(gspD) general secretion pathway protein D [T2SS (VF0333)] [Shigella dysenteriae Sd197]
			gspC	(gspC) general secretion pathway protein C [T2SS (VF0333)] [Shigella dysenteriae Sd197]
	Reference strain	63	astA	(astA) heat-stable enterotoxin 1 [EAST1 (VF0216)] [Escherichia coli O44:H18 042]
			cesAB	(cesAB) chaperone for EspA and EspB [LEE encoded T3SS (SS020)] [Escherichia coli O157:H7 str. EDL933]
			cesD	(cesD) chaperone for EspB and EspD [TTSS (VF0191)] [Escherichia coli O157:H7 str. EDL933]
			cesD2	(cesD2) chaperone for EspD [LEE encoded T3SS (SS020)] [Escherichia coli O157:H7 str. EDL933]
			cesF	(cesF) CesF chaperone for EspF [TTSS (VF0191)] [Escherichia coli O157:H7 str. EDL933]
			cesL	(cesL) chaperone for SepL [LEE encoded T3SS (SS020)] [Escherichia coli O157:H7 str. EDL933]
			cesT	(cesT) multieffector chaperone [LEE encoded T3SS (SS020)] [Escherichia coli O157:H7 str. EDL933]
			eae	(eae) intimin [Intimin (VF0177)] [Escherichia coli O127:H6 str. E2348/69]
			east1	(east1) EAST1 [EAST1 (VF0188)] [Escherichia coli ONT:HND str. A16]
			escC	(escC) Type III secretion system secretin EscC [TTSS (VF0191)] [Escherichia coli O157:H7 str. EDL933]
			escD	(escD) Type III secretion system outer MS ring protein EscD [TTSS (VF0191)] [Escherichia coli O157:H7 str. EDL933]
			escE	(escE) chaperone for EscF [LEE encoded T3SS (SS020)] [Escherichia coli O157:H7 str. EDL933]
			escF	(escF) Type III secretion system needle filament protein EscF [TTSS (VF0191)] [Escherichia coli O157:H7 str. EDL933]
			escG	(escG) chaperone for EscF [LEE encoded T3SS (SS020)] [Escherichia coli O157:H7 str. EDL933]
			escI	(escI) Type III secretion system inner rod component EscI [LEE encoded T3SS (SS020)] [Escherichia coli O157:H7 str. EDL933]
			escJ	(escJ) Type III secretion system inner MS ring protein EscJ [TTSS (VF0191)] [Escherichia coli O157:H7 str. EDL933]
			escL	(escL) negative regulator EscL stator protein [LEE encoded T3SS (SS020)] [Escherichia coli O157:H7 str. EDL933]
			escN	(escN) ATPase EscN [TTSS (VF0191)] [Escherichia coli O157:H7 str. EDL933]
			escO	(escO) positive regulator EscO [LEE encoded T3SS (SS020)] [Escherichia coli O157:H7 str. EDL933]
			escP	(escP) Type III secretion system needle length regulator EscP [LEE encoded T3SS (SS020)] [Escherichia coli O157:H7 str. EDL933]
			escR	(escR) Type III secretion systemminor export apparatus protein EscR [TTSS (VF0191)] [Escherichia coli O157:H7 str. EDL933]
			escS	(escS) Type III secretion systemminor export apparatus protein EscS [TTSS (VF0191)] [Escherichia coli O157:H7 str. EDL933]
			escT	(escT) Type III secretion system minor export apparatus protein EscT [TTSS (VF0191)] [Escherichia coli O157:H7 str. EDL933]
			escU	(escU) Type III secretion system export apparatus switch protein EscU [TTSS (VF0191)] [Escherichia coli O157:H7 str. EDL933]
			escV	(escV) Type III secretion system major export apparatus protein [TTSS (VF0191)] [Escherichia coli O157:H7 str. EDL933]
			espA	(espA) Type III secretion system translocator protein EspA [EspA (VF0198)] [Escherichia coli O157:H7 str. EDL933]
			espB	(espB) Type III secretion system translocator protein EspB pore protein [TTSS (VF0191)] [Escherichia coli O157:H7 str. EDL933]
			espD	(espD) Type III secretion system translocator protein EspD pore protein [EspD (VF0200)] [Escherichia coli O157:H7 str. EDL933]
			espF	(espF) Type III secretion system effector EspF [EspF (VF0196)] [Escherichia coli O157:H7 str. EDL933]
			espFu/tccP	(espFu/tccP) Type III secretion system effector TccP [LEE encoded T3SS (SS020)] [Escherichia coli O157:H7 str. EDL933]
			espG	(espG) Type III secretion system effector EspG GTPase activating protein [EspG (VF0201)] [Escherichia coli O157:H7 str. EDL933]
			espH	(espH) Type III secretion system effector EspH RhoGEF Inhibitor [EspH (VF0197)] [Escherichia coli O157:H7 str. EDL933]
			espJ	(espJ) Type III secretion system effector EspJ adenosine diphosphate (ADP) ribosyltransferase [LEE encoded T3SS (SS020)] [Escherichia coli O157:H7 str. EDL933]
			espK	(espK) Type III secretion system effector EspK [LEE encoded T3SS (SS020)] [Escherichia coli O157:H7 str. EDL933]
			espL2	(espL2) Type III secretion system effector espL2 [LEE encoded T3SS (SS020)] [Escherichia coli O157:H7 str. EDL933]
			espM1	(espM1) Type III secretion system effector EspM1 Rho guanine exchange factor [LEE encoded T3SS (SS020)] [Escherichia coli O157:H7 str. EDL933]
			espM2	(espM2) Type III secretion system effector EspM2 Rho guanine exchange factor [LEE encoded T3SS (SS020)] [Escherichia coli O157:H7 str. EDL933]
			espN	(espN) Type III secretion system effector EspN [LEE encoded T3SS (SS020)] [Escherichia coli O157:H7 str. EDL933]
			espR4	(espR4) Type III secretion system effector espR4 [LEE encoded T3SS (SS020)] [Escherichia coli O157:H7 str. EDL933]
			espW	(espW) Type III secretion system effector EspW [LEE encoded T3SS (SS020)] [Escherichia coli O157:H7 str. EDL933]
			espX7/nleL	(espX7/nleL) Type III secretion system effector NleL putative E3 ubiquitin ligase [LEE encoded T3SS (SS020)] [Escherichia coli O157:H7 str. EDL933]
			etgA	(etgA) T3SS-associated peptidoglycan lytic enzyme [LEE encoded T3SS (SS020)] [Escherichia coli O157:H7 str. EDL933]
			map	(map) Type III secretion system effector Map Rho guanine exchange factor [Map (VF0195)] [Escherichia coli O157:H7 str. EDL933]
			nleA/espI	(nleA/espI) Type III secretion system effector NleA [NleA/EspI (VF0338)] [Escherichia coli O157:H7 str. EDL933]
			nleB1	(nleB1) Type III secretion system effector nleB1 [LEE encoded T3SS (SS020)] [Escherichia coli O157:H7 str. EDL933]
			nleB2	(nleB2) Type III secretion system effector NleB2 [LEE encoded T3SS (SS020)] [Escherichia coli O157:H7 str. EDL933]
			nleC	(nleC) Type III secretion system effector NleC zinc metalloprotease [NleC (VF0340)] [Escherichia coli O157:H7 str. EDL933]
			nleD	(nleD) Type III secretion system effector NleD [NleD (VF0343)] [Escherichia coli O157:H7 str. EDL933]
			nleE	(nleE) Type III secretion system effector NleE [LEE encoded T3SS (SS020)] [Escherichia coli O157:H7 str. EDL933]
			nleF	(nleF) Type III secretion system effector NleF caspase inhibitor [LEE encoded T3SS (SS020)] [Escherichia coli O157:H7 str. EDL933]
			nleG7'	(nleG7') Type III secretion system effector NleG7 E3 Ubiquitin Ligase [LEE encoded T3SS (SS020)] [Escherichia coli O157:H7 str. EDL933]
			nleH1	(nleH1) Type III secretion system effector NleH1 [LEE encoded T3SS (SS020)] [Escherichia coli O157:H7 str. EDL933]
			nleH2	(nleH2) Type III secretion system effector NleH2 [LEE encoded T3SS (SS020)] [Escherichia coli O157:H7 str. EDL933]
			paa	(paa) outer membrane adhesin Paa [Paa (VF0194)] [Escherichia coli O157:H7 str. EDL933]
			sepD	(sepD) Type III secretion system secretion switch protein SepD [LEE encoded T3SS (SS020)] [Escherichia coli O157:H7 str. EDL933]
			sepL	(sepL) Type III secretion system secretion gatekeeper SepL [TTSS (VF0191)] [Escherichia coli O157:H7 str. EDL933]
			sepQ/escQ	(sepQ/escQ) Type III secetion system C ring protein EscQ [TTSS (VF0191)] [Escherichia coli O157:H7 str. EDL933]
			sepZ/espZ	(sepZ/espZ) Type III secretion system effector EspZ [TTSS (VF0191)] [Escherichia coli O157:H7 str. EDL933]
			stx1A	(stx1A) shiga-like toxin 1 subunit A encoded within prophage CP-933V [Stx (VF0206)] [Escherichia coli O157:H7 str. EDL933]
			stx1B	(stx1B) shiga-like toxin 1 subunit B encoded within prophage CP-933V [Stx (VF0206)] [Escherichia coli O157:H7 str. EDL933]
			stx2A	(stx2A) shiga-like toxin II A subunit encoded by bacteriophage BP-933W [Stx (VF0206)] [Escherichia coli O157:H7 str. EDL933]
			stx2B	(stx2B) shiga-like toxin II B subunit encoded by bacteriophage BP-933W [Stx (VF0206)] [Escherichia coli O157:H7 str. EDL933]
			tir	(tir) translocated intimin receptor protein [Tir (VF0193)] [Escherichia coli O157:H7 str. EDL933]

## Sheet: BC04
		Intersections	Total	Genes	Product
		Canu, Flye, NECAT, Wtdbg2 and Reference strain	40	aslA	(aslA) putative arylsulfatase [AslA (VF0238)] [Escherichia coli O18:K1:H7 str. RS218]
				chuA	(chuA) Outer membrane heme/hemoglobin receptor ChuA [Chu (VF0227)] [Escherichia coli CFT073]
				chuS	(chuS) heme oxygenase ChuS [Chu (VF0227)] [Escherichia coli CFT073]
				chuT	(chuT) periplasmic heme-binding protein ChuT [Chu (VF0227)] [Escherichia coli CFT073]
				chuU	(chuU) heme permease protein ChuU [Chu (VF0227)] [Escherichia coli CFT073]
				chuV	(chuV) ATP-binding hydrophilic protein ChuV [Chu (VF0227)] [Escherichia coli CFT073]
				chuW	(chuW) Putative oxygen independent coproporphyrinogen III oxidase [Chu (VF0227)] [Escherichia coli CFT073]
				chuX	(chuX) putative heme-binding protein ChuX [Chu (VF0227)] [Escherichia coli CFT073]
				csgB	(csgB) minor curlin subunit precursor curli nucleator protein CsgB [Agf (VF0103)] [Salmonella enterica subsp. enterica serovar Typhimurium str. LT2]
				csgD	(csgD) DNA-binding transcriptional regulator CsgD [curli fibers/thin aggregative fimbriae (AGF) (AI094)] [Salmonella enterica subsp. enterica serovar Typhimurium str. LT2]
				csgF	(csgF) curli production assembly/transport protein CsgF [Agf (VF0103)] [Salmonella enterica subsp. enterica serovar Typhimurium str. LT2]
				entD	(entD) phosphopantetheinyl transferase component of enterobactin synthase multienzyme complex [Enterobactin (VF0228)] [Escherichia coli CFT073]
				entE	(entE) 23-dihydroxybenzoate-AMP ligase component of enterobactin synthase multienzyme complex [Enterobactin (VF0228)] [Escherichia coli CFT073]
				entF	(entF) enterobactin synthase multienzyme complex component ATP-dependent [Enterobactin (VF0228)] [Escherichia coli CFT073]
				fepA	(fepA) ferrienterobactin outer membrane transporter [Enterobactin (VF0228)] [Escherichia coli CFT073]
				fepB	(fepB) ferrienterobactin ABC transporter periplasmic binding protein [Enterobactin (VF0228)] [Escherichia coli CFT073]
				fepC	(fepC) ferrienterobactin ABC transporter ATPase [Enterobactin (VF0228)] [Escherichia coli CFT073]
				fepD	(fepD) ferrienterobactin ABC transporter permease [Enterobactin (VF0228)] [Escherichia coli CFT073]
				fepG	(fepG) iron-enterobactin ABC transporter permease [Enterobactin (VF0228)] [Escherichia coli CFT073]
				fes	(fes) enterobactin/ferric enterobactin esterase [enterobactin (IA019)] [Escherichia coli CFT073]
				fimA	(fimA) Type-1 fimbrial protein A chain precursor [Type 1 fimbriae (VF0221)] [Escherichia coli CFT073]
				fimB	(fimB) Type 1 fimbriae Regulatory protein fimB [Type 1 fimbriae (VF0221)] [Escherichia coli CFT073]
				fimC	(fimC) Chaperone protein fimC precursor [Type 1 fimbriae (VF0221)] [Escherichia coli CFT073]
				fimE	(fimE) Type 1 fimbriae Regulatory protein fimE [Type 1 fimbriae (VF0221)] [Escherichia coli CFT073]
				fimH	(fimH) FimH protein precursor [Type 1 fimbriae (VF0221)] [Escherichia coli CFT073]
				fimI	(fimI) Fimbrin-like protein fimI precursor [Type 1 fimbriae (VF0221)] [Escherichia coli CFT073]
				gspL	(gspL) general secretion pathway protein L [T2SS (VF0333)] [Shigella dysenteriae Sd197]
				gspM	(gspM) general secretion pathway protein M [T2SS (VF0333)] [Shigella dysenteriae Sd197]
				kpsD	(kpsD) KpsD [K1 capsule (VF0239)] [Escherichia coli O18:K1:H7 str. RS218]
				kpsM	(kpsM) KpsM [K1 capsule (VF0239)] [Escherichia coli O18:K1:H7 str. RS218]
				yagX/ecpC	(yagX/ecpC) E. coli common pilus usher EcpC [ECP (VF0404)] [Escherichia coli O157:H7 str. EDL933]
				yagY/ecpB	(yagY/ecpB) E. coli common pilus chaperone EcpB [ECP (VF0404)] [Escherichia coli O157:H7 str. EDL933]
				yagZ/ecpA	(yagZ/ecpA) E. coli common pilus structural subunit EcpA [ECP (VF0404)] [Escherichia coli O157:H7 str. EDL933]
				ykgK/ecpR	(ykgK/ecpR) regulator protein EcpR [ECP (VF0404)] [Escherichia coli O157:H7 str. EDL933]
		Canu, Flye, NECAT and Wtdbg2	9	gspC	(gspC) general secretion pathway protein C [T2SS (VF0333)] [Shigella dysenteriae Sd197]
				gspD	(gspD) general secretion pathway protein D [T2SS (VF0333)] [Shigella dysenteriae Sd197]
				gspE	(gspE) general secretion pathway protein E [T2SS (VF0333)] [Shigella dysenteriae Sd197]
				gspF	(gspF) general secretion pathway protein F [T2SS (VF0333)] [Shigella dysenteriae Sd197]
				gspG	(gspG) general secretion pathway protein G [T2SS (VF0333)] [Shigella dysenteriae Sd197]
				gspH	(gspH) general secretion pathway protein H [T2SS (VF0333)] [Shigella dysenteriae Sd197]
				gspI	(gspI) general secretion pathway protein I [T2SS (VF0333)] [Shigella dysenteriae Sd197]
				gspJ	(gspJ) general secretion pathway protein J [T2SS (VF0333)] [Shigella dysenteriae Sd197]
				gspK	(gspK) general secretion pathway protein K [T2SS (VF0333)] [Shigella dysenteriae Sd197]
		Canu, Flye, NECAT and Reference strain	5	iucA	(iucA) aerobactin synthesis protein IucA [Aerobactin (VF0123)] [Shigella flexneri 2a str. 301]
				iucB	(iucB) aerobactin synthesis protein IucB [Aerobactin (VF0123)] [Shigella flexneri 2a str. 301]
				iucC	(iucC) aerobactin synthesis protein IucC [Aerobactin (VF0123)] [Shigella flexneri 2a str. 301]
				iucD	(iucD) aerobactin synthesis protein IucC lysine 6-monooxygenase [Aerobactin (VF0123)] [Shigella flexneri 2a str. 301]
				iutA	(iutA) ferric aerobactin receptor precusor IutA [Aerobactin (VF0229)] [Escherichia coli CFT073]
		Canu, Flye, Wtdbg2 and Reference strain	1	chuY	(chuY) ChuY [Chu (VF0227)] [Escherichia coli CFT073]
		Reference_strain_CFT073	52	fdeC	(fdeC) adhesin FdeC [FdeC (VF0506)] [Escherichia coli O45:K1:H7 str. S88]
				fimD	(fimD) Outer membrane usher protein fimD precursor [Type 1 fimbriae (VF0221)] [Escherichia coli CFT073]
				fimF	(fimF) FimF protein precursor [Type 1 fimbriae (VF0221)] [Escherichia coli CFT073]
				fimG	(fimG) FimG protein precursor [Type 1 fimbriae (VF0221)] [Escherichia coli CFT073]
				focA	(focA) F1C major fimbrial subunit precursor [F1C fimbriae (VF0224)] [Escherichia coli CFT073]
				focC	(focC) F1C periplasmic chaperone [F1C fimbriae (VF0224)] [Escherichia coli CFT073]
				focD	(focD) F1C fimbrial usher [F1C fimbriae (VF0224)] [Escherichia coli CFT073]
				focF	(focF) F1C minor fimbrial subunit F precursor [F1C fimbriae (VF0224)] [Escherichia coli CFT073]
				focG	(focG) F1C minor fimbrial subunit protein G presursor [F1C fimbriae (VF0224)] [Escherichia coli CFT073]
				focH	(focH) F1C Putative fimbrial adhesin precursor [F1C fimbriae (VF0224)] [Escherichia coli CFT073]
				fyuA	(fyuA) pesticin/yersiniabactin receptor protein [Yersiniabactin (VF0136)] [Yersinia pestis CO92]
				hlyA	(hlyA) Hemolysin A [Hemolysin (VF0225)] [Escherichia coli CFT073]
				hlyB	(hlyB) Hemolysin B [Hemolysin (VF0225)] [Escherichia coli CFT073]
				hlyC	(hlyC) Hemolysin C [Hemolysin (VF0225)] [Escherichia coli CFT073]
				hlyD	(hlyD) Hemolysin D [Hemolysin (VF0225)] [Escherichia coli CFT073]
				iroB	(iroB) glucosyltransferase IroB [Salmochelin (IA013)] [Escherichia coli CFT073]
				iroC	(iroC) ATP binding cassette transporter [Salmochelin (IA013)] [Escherichia coli CFT073]
				iroD	(iroD) esterase [Salmochelin (IA013)] [Escherichia coli CFT073]
				iroE	(iroE) esterase [Salmochelin (IA013)] [Escherichia coli CFT073]
				iroN	(iroN) salmochelin receptor IroN [IroN (VF0230)] [Escherichia coli CFT073]
				irp1	(irp1) yersiniabactin biosynthetic protein Irp1 [Yersiniabactin (VF0136)] [Yersinia pestis CO92]
				papA	(papA) P pilus major subunit PapA [P fimbriae (VF0220)] [Escherichia coli CFT073]
				papB	(papB) regulatory protein PapB [P fimbriae (VF0220)] [Escherichia coli CFT073]
				papC	(papC) usher protein PapC [P fimbriae (VF0220)] [Escherichia coli CFT073]
				papD	(papD) chaperone protein PapD [P fimbriae (VF0220)] [Escherichia coli CFT073]
				papE	(papE) P pilus minor subunit PapE [P fimbriae (VF0220)] [Escherichia coli CFT073]
				papF	(papF) P pilus minor subunit PapF [P fimbriae (VF0220)] [Escherichia coli CFT073]
				papG	(papG) P pilus tip adhesin PapG [P fimbriae (VF0220)] [Escherichia coli CFT073]
				papH	(papH) P pilus termination subunit PapH [P fimbriae (VF0220)] [Escherichia coli CFT073]
				papI	(papI) regulatory protein PapI [P fimbriae (VF0220)] [Escherichia coli CFT073]
				papJ	(papJ) P pilus assembly protein PapJ [P fimbriae (VF0220)] [Escherichia coli CFT073]
				papK	(papK) P pilus minor subunit PapK [P fimbriae (VF0220)] [Escherichia coli CFT073]
				papX	(papX) PapX protein regulates flagellum synthesis to repress motility [P fimbriae (CVF425)] [Escherichia coli CFT073]
				pic	(pic) serine protease precursor [Pic (VF0232)] [Escherichia coli CFT073]
				sat	(sat) Aecreted auto transpoter toxin [Sat (VF0231)] [Escherichia coli CFT073]
				sfaB	(sfaB) S fimbrial switch regulatory protein SfaB [S fimbriae (VF0222)] [Escherichia coli UTI89]
				sfaC	(sfaC) S fimbrial switch regulatory protein SfaC [S fimbriae (VF0222)] [Escherichia coli UTI89]
				sfaD	(sfaD) S fimbriae minor subunit SfaD [S fimbriae (VF0222)] [Escherichia coli UTI89]
				sfaX	(sfaX) regulatory protein SfaX [S fimbriae (VF0222)] [Escherichia coli UTI89]
				sfaY	(sfaY) regulatory protein SfaY [S fimbriae (VF0222)] [Escherichia coli UTI89]
				tcpC	(tcpC) Tir domain containing protein TcpC [TcpC (VF0413)] [Escherichia coli CFT073]
				vat	(vat) Haemoglobin protease [Tsh (VF0233)] [Escherichia coli CFT073]
				yagV/ecpE	(yagV/ecpE) E. coli common pilus chaperone EcpE [ECP (VF0404)] [Escherichia coli O157:H7 str. EDL933]
				yagW/ecpD	(yagW/ecpD) polymerized tip adhesin of ECP fibers [ECP (VF0404)] [Escherichia coli O157:H7 str. EDL933]
				ybtA	(ybtA) transcriptional regulator YbtA [Yersiniabactin (VF0136)] [Yersinia pestis CO92]
				ybtE	(ybtE) yersiniabactin siderophore biosynthetic protein [Yersiniabactin (VF0136)] [Yersinia pestis CO92]
				ybtP	(ybtP) lipoprotein inner membrane ABC-transporter [Yersiniabactin (VF0136)] [Yersinia pestis CO92]
				ybtQ	(ybtQ) inner membrane ABC-transporter YbtQ [Yersiniabactin (VF0136)] [Yersinia pestis CO92]
				ybtS	(ybtS) salicylate synthase Irp9 [Yersiniabactin (VF0136)] [Yersinia pestis CO92]
				ybtT	(ybtT) yersiniabactin biosynthetic protein YbtT [Yersiniabactin (VF0136)] [Yersinia pestis CO92]
				ybtU	(ybtU) yersiniabactin biosynthetic protein YbtU [Yersiniabactin (VF0136)] [Yersinia pestis CO92]
				ybtX	(ybtX) putative signal transducer [Yersiniabactin (VF0136)] [Yersinia pestis CO92]

## Sheet: BC06
	Intersections	Total	Genes	Product
	Canu, Flye, NECAT, Wtdbg2 and Reference strain	54	aslA	(aslA) putative arylsulfatase [AslA (VF0238)] [Escherichia coli O18:K1:H7 str. RS218]
			astA	(astA) heat-stable enterotoxin 1 [EAST1 (VF0216)] [Escherichia coli O44:H18 042]
			chuU	(chuU) heme permease protein ChuU [Chu (VF0227)] [Escherichia coli CFT073]
			chuV	(chuV) ATP-binding hydrophilic protein ChuV [Chu (VF0227)] [Escherichia coli CFT073]
			chuW	(chuW) Putative oxygen independent coproporphyrinogen III oxidase [Chu (VF0227)] [Escherichia coli CFT073]
			csgB	(csgB) minor curlin subunit precursor curli nucleator protein CsgB [Agf (VF0103)] [Salmonella enterica subsp. enterica serovar Typhimurium str. LT2]
			csgD	(csgD) DNA-binding transcriptional regulator CsgD [curli fibers/thin aggregative fimbriae (AGF) (AI094)] [Salmonella enterica subsp. enterica serovar Typhimurium str. LT2]
			csgF	(csgF) curli production assembly/transport protein CsgF [Agf (VF0103)] [Salmonella enterica subsp. enterica serovar Typhimurium str. LT2]
			csgG	(csgG) curli production assembly/transport protein CsgG [Agf (VF0103)] [Salmonella enterica subsp. enterica serovar Typhimurium str. LT2]
			entA	(entA) 23-dihydro-23-dihydroxybenzoate dehydrogenase [Enterobactin (VF0228)] [Escherichia coli CFT073]
			entB	(entB) isochorismatase [Enterobactin (VF0228)] [Escherichia coli CFT073]
			entC	(entC) isochorismate synthase 1 [Enterobactin (VF0228)] [Escherichia coli CFT073]
			entD	(entD) phosphopantetheinyl transferase component of enterobactin synthase multienzyme complex [Enterobactin (VF0228)] [Escherichia coli CFT073]
			entE	(entE) 23-dihydroxybenzoate-AMP ligase component of enterobactin synthase multienzyme complex [Enterobactin (VF0228)] [Escherichia coli CFT073]
			entF	(entF) enterobactin synthase multienzyme complex component ATP-dependent [Enterobactin (VF0228)] [Escherichia coli CFT073]
			entS	(entS) enterobactin exporter iron-regulated [enterobactin (IA019)] [Escherichia coli CFT073]
			espL1	(espL1) Type III secretion system effector espL1 [LEE encoded T3SS (SS020)] [Escherichia coli O157:H7 str. EDL933]
			espL4	(espL4) Type III secretion system effector EspL4 [LEE encoded T3SS (SS020)] [Escherichia coli O157:H7 str. EDL933]
			espR1	(espR1) Type III secretion system effector espR1 [LEE encoded T3SS (SS020)] [Escherichia coli O157:H7 str. EDL933]
			espR3	(espR3) Type III secretion system effector espR3 [LEE encoded T3SS (SS020)] [Escherichia coli O157:H7 str. EDL933]
			espR4	(espR4) Type III secretion system effector espR4 [LEE encoded T3SS (SS020)] [Escherichia coli O157:H7 str. EDL933]
			espX1	(espX1) Type III secretion system effector EspX1 [LEE encoded T3SS (SS020)] [Escherichia coli O157:H7 str. EDL933]
			espX2	(espX2) Type III secretion system effector EspX2 [LEE encoded T3SS (SS020)] [Escherichia coli O157:H7 str. EDL933]
			espX5	(espX5) Type III secretion system effector EspX5 [LEE encoded T3SS (SS020)] [Escherichia coli O157:H7 str. EDL933]
			espY1	(espY1) Type III secretion system effector EspY1 [LEE encoded T3SS (SS020)] [Escherichia coli O157:H7 str. EDL933]
			espY2	(espY2) Type III secretion system effector EspY2 [LEE encoded T3SS (SS020)] [Escherichia coli O157:H7 str. EDL933]
			espY3	(espY3) Type III secretion system effector EspY3 [LEE encoded T3SS (SS020)] [Escherichia coli O157:H7 str. EDL933]
			espY4	(espY4) Type III secretion system effector EspY4 [LEE encoded T3SS (SS020)] [Escherichia coli O157:H7 str. EDL933]
			fepA	(fepA) ferrienterobactin outer membrane transporter [Enterobactin (VF0228)] [Escherichia coli CFT073]
			fepB	(fepB) ferrienterobactin ABC transporter periplasmic binding protein [Enterobactin (VF0228)] [Escherichia coli CFT073]
			fepC	(fepC) ferrienterobactin ABC transporter ATPase [Enterobactin (VF0228)] [Escherichia coli CFT073]
			fepD	(fepD) ferrienterobactin ABC transporter permease [Enterobactin (VF0228)] [Escherichia coli CFT073]
			fepG	(fepG) iron-enterobactin ABC transporter permease [Enterobactin (VF0228)] [Escherichia coli CFT073]
			fes	(fes) enterobactin/ferric enterobactin esterase [enterobactin (IA019)] [Escherichia coli CFT073]
			fimA	(fimA) Type-1 fimbrial protein A chain precursor [Type 1 fimbriae (VF0221)] [Escherichia coli CFT073]
			fimB	(fimB) Type 1 fimbriae Regulatory protein fimB [Type 1 fimbriae (VF0221)] [Escherichia coli CFT073]
			fimC	(fimC) Chaperone protein fimC precursor [Type 1 fimbriae (VF0221)] [Escherichia coli CFT073]
			fimD	(fimD) Outer membrane usher protein fimD precursor [Type 1 fimbriae (VF0221)] [Escherichia coli CFT073]
			fimE	(fimE) Type 1 fimbriae Regulatory protein fimE [Type 1 fimbriae (VF0221)] [Escherichia coli CFT073]
			fimF	(fimF) FimF protein precursor [Type 1 fimbriae (VF0221)] [Escherichia coli CFT073]
			fimG	(fimG) FimG protein precursor [Type 1 fimbriae (VF0221)] [Escherichia coli CFT073]
			fimH	(fimH) FimH protein precursor [Type 1 fimbriae (VF0221)] [Escherichia coli CFT073]
			fimI	(fimI) Fimbrin-like protein fimI precursor [Type 1 fimbriae (VF0221)] [Escherichia coli CFT073]
			ompA	(ompA) outer membrane protein A [OmpA (VF0236)] [Escherichia coli O18:K1:H7 str. RS218]
			shuA	(shuA) outer membrane heme/hemoglobin receptor ShuA [Shu (VF0256)] [Shigella dysenteriae Sd197]
			shuS	(shuS) heme/hemoglobin transport protein ShuS [Shu (VF0256)] [Shigella dysenteriae Sd197]
			shuT	(shuT) periplasmic binding protein ShuT [Shu (VF0256)] [Shigella dysenteriae Sd197]
			shuX	(shuX) shu locus protein ShuX [Shu (VF0256)] [Shigella dysenteriae Sd197]
			yagV/ecpE	(yagV/ecpE) E. coli common pilus chaperone EcpE [ECP (VF0404)] [Escherichia coli O157:H7 str. EDL933]
			yagW/ecpD	(yagW/ecpD) polymerized tip adhesin of ECP fibers [ECP (VF0404)] [Escherichia coli O157:H7 str. EDL933]
			yagX/ecpC	(yagX/ecpC) E. coli common pilus usher EcpC [ECP (VF0404)] [Escherichia coli O157:H7 str. EDL933]
			yagY/ecpB	(yagY/ecpB) E. coli common pilus chaperone EcpB [ECP (VF0404)] [Escherichia coli O157:H7 str. EDL933]
			yagZ/ecpA	(yagZ/ecpA) E. coli common pilus structural subunit EcpA [ECP (VF0404)] [Escherichia coli O157:H7 str. EDL933]
			ykgK/ecpR	(ykgK/ecpR) regulator protein EcpR [ECP (VF0404)] [Escherichia coli O157:H7 str. EDL933]
	Canu, Flye, NECAT and Wtdbg2	18	chuY	(chuY) ChuY [Chu (VF0227)] [Escherichia coli CFT073]
			gspC	(gspC) general secretion pathway protein C [T2SS (VF0333)] [Shigella dysenteriae Sd197]
			gspD	(gspD) general secretion pathway protein D [T2SS (VF0333)] [Shigella dysenteriae Sd197]
			gspE	(gspE) general secretion pathway protein E [T2SS (VF0333)] [Shigella dysenteriae Sd197]
			gspF	(gspF) general secretion pathway protein F [T2SS (VF0333)] [Shigella dysenteriae Sd197]
			gspG	(gspG) general secretion pathway protein G [T2SS (VF0333)] [Shigella dysenteriae Sd197]
			gspH	(gspH) general secretion pathway protein H [T2SS (VF0333)] [Shigella dysenteriae Sd197]
			gspI	(gspI) general secretion pathway protein I [T2SS (VF0333)] [Shigella dysenteriae Sd197]
			gspJ	(gspJ) general secretion pathway protein J [T2SS (VF0333)] [Shigella dysenteriae Sd197]
			gspK	(gspK) general secretion pathway protein K [T2SS (VF0333)] [Shigella dysenteriae Sd197]
			gspL	(gspL) general secretion pathway protein L [T2SS (VF0333)] [Shigella dysenteriae Sd197]
			gspM	(gspM) general secretion pathway protein M [T2SS (VF0333)] [Shigella dysenteriae Sd197]
			iucA	(iucA) aerobactin synthesis protein IucA [Aerobactin (VF0123)] [Shigella flexneri 2a str. 301]
			iucB	(iucB) aerobactin synthesis protein IucB [Aerobactin (VF0123)] [Shigella flexneri 2a str. 301]
			iucC	(iucC) aerobactin synthesis protein IucC [Aerobactin (VF0123)] [Shigella flexneri 2a str. 301]
			iucD	(iucD) aerobactin synthesis protein IucC lysine 6-monooxygenase [Aerobactin (VF0123)] [Shigella flexneri 2a str. 301]
			iutA	(iutA) ferric aerobactin receptor precusor IutA [Aerobactin (VF0229)] [Escherichia coli CFT073]
			sigA	(sigA) serine protease autotransporter SigA [SigA (VF0119)] [Shigella flexneri 2a str. 301]
	Reference_strain_O157H7_EDL933	65	cesAB	(cesAB) chaperone for EspA and EspB [LEE encoded T3SS (SS020)] [Escherichia coli O157:H7 str. EDL933]
			cesD	(cesD) chaperone for EspB and EspD [TTSS (VF0191)] [Escherichia coli O157:H7 str. EDL933]
			cesD2	(cesD2) chaperone for EspD [LEE encoded T3SS (SS020)] [Escherichia coli O157:H7 str. EDL933]
			cesF	(cesF) CesF chaperone for EspF [TTSS (VF0191)] [Escherichia coli O157:H7 str. EDL933]
			cesL	(cesL) chaperone for SepL [LEE encoded T3SS (SS020)] [Escherichia coli O157:H7 str. EDL933]
			cesT	(cesT) multieffector chaperone [LEE encoded T3SS (SS020)] [Escherichia coli O157:H7 str. EDL933]
			eae	(eae) intimin [Intimin (VF0177)] [Escherichia coli O127:H6 str. E2348/69]
			east1	(east1) EAST1 [EAST1 (VF0188)] [Escherichia coli ONT:HND str. A16]
			escC	(escC) Type III secretion system secretin EscC [TTSS (VF0191)] [Escherichia coli O157:H7 str. EDL933]
			escD	(escD) Type III secretion system outer MS ring protein EscD [TTSS (VF0191)] [Escherichia coli O157:H7 str. EDL933]
			escE	(escE) chaperone for EscF [LEE encoded T3SS (SS020)] [Escherichia coli O157:H7 str. EDL933]
			escF	(escF) Type III secretion system needle filament protein EscF [TTSS (VF0191)] [Escherichia coli O157:H7 str. EDL933]
			escG	(escG) chaperone for EscF [LEE encoded T3SS (SS020)] [Escherichia coli O157:H7 str. EDL933]
			escI	(escI) Type III secretion system inner rod component EscI [LEE encoded T3SS (SS020)] [Escherichia coli O157:H7 str. EDL933]
			escJ	(escJ) Type III secretion system inner MS ring protein EscJ [TTSS (VF0191)] [Escherichia coli O157:H7 str. EDL933]
			escL	(escL) negative regulator EscL stator protein [LEE encoded T3SS (SS020)] [Escherichia coli O157:H7 str. EDL933]
			escN	(escN) ATPase EscN [TTSS (VF0191)] [Escherichia coli O157:H7 str. EDL933]
			escO	(escO) positive regulator EscO [LEE encoded T3SS (SS020)] [Escherichia coli O157:H7 str. EDL933]
			escP	(escP) Type III secretion system needle length regulator EscP [LEE encoded T3SS (SS020)] [Escherichia coli O157:H7 str. EDL933]
			escR	(escR) Type III secretion systemminor export apparatus protein EscR [TTSS (VF0191)] [Escherichia coli O157:H7 str. EDL933]
			escS	(escS) Type III secretion systemminor export apparatus protein EscS [TTSS (VF0191)] [Escherichia coli O157:H7 str. EDL933]
			escT	(escT) Type III secretion system minor export apparatus protein EscT [TTSS (VF0191)] [Escherichia coli O157:H7 str. EDL933]
			escU	(escU) Type III secretion system export apparatus switch protein EscU [TTSS (VF0191)] [Escherichia coli O157:H7 str. EDL933]
			escV	(escV) Type III secretion system major export apparatus protein [TTSS (VF0191)] [Escherichia coli O157:H7 str. EDL933]
			espA	(espA) Type III secretion system translocator protein EspA [EspA (VF0198)] [Escherichia coli O157:H7 str. EDL933]
			espB	(espB) Type III secretion system translocator protein EspB pore protein [TTSS (VF0191)] [Escherichia coli O157:H7 str. EDL933]
			espD	(espD) Type III secretion system translocator protein EspD pore protein [EspD (VF0200)] [Escherichia coli O157:H7 str. EDL933]
			espF	(espF) Type III secretion system effector EspF [EspF (VF0196)] [Escherichia coli O157:H7 str. EDL933]
			espFu/tccP	(espFu/tccP) Type III secretion system effector TccP [LEE encoded T3SS (SS020)] [Escherichia coli O157:H7 str. EDL933]
			espG	(espG) Type III secretion system effector EspG GTPase activating protein [EspG (VF0201)] [Escherichia coli O157:H7 str. EDL933]
			espH	(espH) Type III secretion system effector EspH RhoGEF Inhibitor [EspH (VF0197)] [Escherichia coli O157:H7 str. EDL933]
			espJ	(espJ) Type III secretion system effector EspJ adenosine diphosphate (ADP) ribosyltransferase [LEE encoded T3SS (SS020)] [Escherichia coli O157:H7 str. EDL933]
			espK	(espK) Type III secretion system effector EspK [LEE encoded T3SS (SS020)] [Escherichia coli O157:H7 str. EDL933]
			espL2	(espL2) Type III secretion system effector espL2 [LEE encoded T3SS (SS020)] [Escherichia coli O157:H7 str. EDL933]
			espM1	(espM1) Type III secretion system effector EspM1 Rho guanine exchange factor [LEE encoded T3SS (SS020)] [Escherichia coli O157:H7 str. EDL933]
			espM2	(espM2) Type III secretion system effector EspM2 Rho guanine exchange factor [LEE encoded T3SS (SS020)] [Escherichia coli O157:H7 str. EDL933]
			espN	(espN) Type III secretion system effector EspN [LEE encoded T3SS (SS020)] [Escherichia coli O157:H7 str. EDL933]
			espW	(espW) Type III secretion system effector EspW [LEE encoded T3SS (SS020)] [Escherichia coli O157:H7 str. EDL933]
			espX4	(espX4) Type III secretion system effector EspX4 [LEE encoded T3SS (SS020)] [Escherichia coli O157:H7 str. EDL933]
			espX6	(espX6) Type III secretion system effector EspX6 [LEE encoded T3SS (SS020)] [Escherichia coli O157:H7 str. EDL933]
			espX7/nleL	(espX7/nleL) Type III secretion system effector NleL putative E3 ubiquitin ligase [LEE encoded T3SS (SS020)] [Escherichia coli O157:H7 str. EDL933]
			etgA	(etgA) T3SS-associated peptidoglycan lytic enzyme [LEE encoded T3SS (SS020)] [Escherichia coli O157:H7 str. EDL933]
			fdeC	(fdeC) adhesin FdeC [FdeC (VF0506)] [Escherichia coli O45:K1:H7 str. S88]
			map	(map) Type III secretion system effector Map Rho guanine exchange factor [Map (VF0195)] [Escherichia coli O157:H7 str. EDL933]
			nleA/espI	(nleA/espI) Type III secretion system effector NleA [NleA/EspI (VF0338)] [Escherichia coli O157:H7 str. EDL933]
			nleB1	(nleB1) Type III secretion system effector nleB1 [LEE encoded T3SS (SS020)] [Escherichia coli O157:H7 str. EDL933]
			nleB2	(nleB2) Type III secretion system effector NleB2 [LEE encoded T3SS (SS020)] [Escherichia coli O157:H7 str. EDL933]
			nleC	(nleC) Type III secretion system effector NleC zinc metalloprotease [NleC (VF0340)] [Escherichia coli O157:H7 str. EDL933]
			nleD	(nleD) Type III secretion system effector NleD [NleD (VF0343)] [Escherichia coli O157:H7 str. EDL933]
			nleE	(nleE) Type III secretion system effector NleE [LEE encoded T3SS (SS020)] [Escherichia coli O157:H7 str. EDL933]
			nleF	(nleF) Type III secretion system effector NleF caspase inhibitor [LEE encoded T3SS (SS020)] [Escherichia coli O157:H7 str. EDL933]
			nleG7'	(nleG7') Type III secretion system effector NleG7 E3 Ubiquitin Ligase [LEE encoded T3SS (SS020)] [Escherichia coli O157:H7 str. EDL933]
			nleH1	(nleH1) Type III secretion system effector NleH1 [LEE encoded T3SS (SS020)] [Escherichia coli O157:H7 str. EDL933]
			nleH2	(nleH2) Type III secretion system effector NleH2 [LEE encoded T3SS (SS020)] [Escherichia coli O157:H7 str. EDL933]
			paa	(paa) outer membrane adhesin Paa [Paa (VF0194)] [Escherichia coli O157:H7 str. EDL933]
			sepD	(sepD) Type III secretion system secretion switch protein SepD [LEE encoded T3SS (SS020)] [Escherichia coli O157:H7 str. EDL933]
			sepL	(sepL) Type III secretion system secretion gatekeeper SepL [TTSS (VF0191)] [Escherichia coli O157:H7 str. EDL933]
			sepQ/escQ	(sepQ/escQ) Type III secetion system C ring protein EscQ [TTSS (VF0191)] [Escherichia coli O157:H7 str. EDL933]
			sepZ/espZ	(sepZ/espZ) Type III secretion system effector EspZ [TTSS (VF0191)] [Escherichia coli O157:H7 str. EDL933]
			shuY	(shuY) shu locus protein ShuY [Shu (VF0256)] [Shigella dysenteriae Sd197]
			stx1A	(stx1A) shiga-like toxin 1 subunit A encoded within prophage CP-933V [Stx (VF0206)] [Escherichia coli O157:H7 str. EDL933]
			stx1B	(stx1B) shiga-like toxin 1 subunit B encoded within prophage CP-933V [Stx (VF0206)] [Escherichia coli O157:H7 str. EDL933]
			stx2A	(stx2A) shiga-like toxin II A subunit encoded by bacteriophage BP-933W [Stx (VF0206)] [Escherichia coli O157:H7 str. EDL933]
			stx2B	(stx2B) shiga-like toxin II B subunit encoded by bacteriophage BP-933W [Stx (VF0206)] [Escherichia coli O157:H7 str. EDL933]
			tir	(tir) translocated intimin receptor protein [Tir (VF0193)] [Escherichia coli O157:H7 str. EDL933]

## Sheet: BC08
	Intersections	Total	Genes	Product
	Canu, Flye, Wtdbg2 and Reference strain	3	fepA	(fepA) ferrienterobactin outer membrane transporter [Enterobactin (VF0228)] [Escherichia coli CFT073]
			gspC	(gspC) general secretion pathway protein C [T2SS (VF0333)] [Shigella dysenteriae Sd197]
			espL4	(espL4) Type III secretion system effector EspL4 [LEE encoded T3SS (SS020)] [Escherichia coli O157:H7 str. EDL933]
	Canu, Flye and Wtdbg2	17	afaB-I	(afaB-I) chaperone AfaB [Afimbrial adhesin AFA-I mannose-resistant adhesin (AI010)] [Escherichia coli O25b:H4 str. FV9863]
			afaC-I	(afaC-I) usher AfaC [Afimbrial adhesin AFA-I mannose-resistant adhesin (AI010)] [Escherichia coli O25b:H4 str. FV9863]
			afaD	(afaD) AfaD [Afimbrial adhesin AFA-I mannose-resistant adhesin (AI010)] [Escherichia coli O25b:H4 str. FV9863]
			afaE-I	(afaE-I) AFA-I adhesin [Afa/Dr family (VF0212)] [Escherichia coli O25b:H4 str. FV9863]
			draP	(draP) DraP [Dr adhesins (VF0223)] [Escherichia coli O75:K5:H- str. IH11128]
			gspD	(gspD) general secretion pathway protein D [T2SS (VF0333)] [Shigella dysenteriae Sd197]
			gspE	(gspE) general secretion pathway protein E [T2SS (VF0333)] [Shigella dysenteriae Sd197]
			gspF	(gspF) general secretion pathway protein F [T2SS (VF0333)] [Shigella dysenteriae Sd197]
			gspG	(gspG) general secretion pathway protein G [T2SS (VF0333)] [Shigella dysenteriae Sd197]
			gspH	(gspH) general secretion pathway protein H [T2SS (VF0333)] [Shigella dysenteriae Sd197]
			gspI	(gspI) general secretion pathway protein I [T2SS (VF0333)] [Shigella dysenteriae Sd197]
			gspJ	(gspJ) general secretion pathway protein J [T2SS (VF0333)] [Shigella dysenteriae Sd197]
			gspK	(gspK) general secretion pathway protein K [T2SS (VF0333)] [Shigella dysenteriae Sd197]
			iucB	(iucB) aerobactin synthesis protein IucB [Aerobactin (VF0123)] [Shigella flexneri 2a str. 301]
			iucC	(iucC) aerobactin siderophore biosynthesis protein IucC [Aerobactin (VF0229)] [Escherichia coli CFT073]
			iucD	(iucD) L-lysine 6-monooxygenase IucD [Aerobactin (VF0229)] [Escherichia coli CFT073]
			iutA	(iutA) ferric aerobactin receptor precusor IutA [Aerobactin (VF0229)] [Escherichia coli CFT073]
	Canu, Flye and Reference strain	18	aslA	(entS) enterobactin exporter iron-regulated [enterobactin (IA019)] [Escherichia coli CFT073]
			entA	(entF) enterobactin synthase multienzyme complex component ATP-dependent [Enterobactin (VF0228)] [Escherichia coli CFT073]
			entB	(fes) enterobactin/ferric enterobactin esterase [enterobactin (IA019)] [Escherichia coli CFT073]
			entC	(entD) phosphopantetheinyl transferase component of enterobactin synthase multienzyme complex [Enterobactin (VF0228)] [Escherichia coli CFT073]
			entD	(yagV/ecpE) E. coli common pilus chaperone EcpE [ECP (VF0404)] [Escherichia coli O157:H7 str. EDL933]
			entE	(fepA) ferrienterobactin outer membrane transporter [Enterobactin (VF0228)] [Escherichia coli CFT073]
			entS	(yagZ/ecpA) E. coli common pilus structural subunit EcpA [ECP (VF0404)] [Escherichia coli O157:H7 str. EDL933]
			espY1	(espY1) Type III secretion system effector EspY1 [LEE encoded T3SS (SS020)] [Escherichia coli O157:H7 str. EDL933]
			fepB	(ykgK/ecpR) regulator protein EcpR [ECP (VF0404)] [Escherichia coli O157:H7 str. EDL933]
			fepC	(yagW/ecpD) polymerized tip adhesin of ECP fibers [ECP (VF0404)] [Escherichia coli O157:H7 str. EDL933]
			fepD	(yagY/ecpB) E. coli common pilus chaperone EcpB [ECP (VF0404)] [Escherichia coli O157:H7 str. EDL933]
			fepG	(yagX/ecpC) E. coli common pilus usher EcpC [ECP (VF0404)] [Escherichia coli O157:H7 str. EDL933]
			fimF	(fepB) ferrienterobactin ABC transporter periplasmic binding protein [Enterobactin (VF0228)] [Escherichia coli CFT073]
			fimG	(entC) isochorismate synthase 1 [Enterobactin (VF0228)] [Escherichia coli CFT073]
			fimH	(entE) 23-dihydroxybenzoate-AMP ligase component of enterobactin synthase multienzyme complex [Enterobactin (VF0228)] [Escherichia coli CFT073]
			gspL	(fepD) ferrienterobactin ABC transporter permease [Enterobactin (VF0228)] [Escherichia coli CFT073]
			gspM	(fepG) iron-enterobactin ABC transporter permease [Enterobactin (VF0228)] [Escherichia coli CFT073]
			ompA	(fepC) ferrienterobactin ABC transporter ATPase [Enterobactin (VF0228)] [Escherichia coli CFT073]
	Canu and Flye	5	kpsD	(kpsD) KpsD [K1 capsule (VF0239)] [Escherichia coli O18:K1:H7 str. RS218]
			ybtA	(ybtA) transcriptional regulator YbtA [Yersiniabactin (VF0136)] [Yersinia pestis CO92]
			ybtP	(ybtP) lipoprotein inner membrane ABC-transporter [Yersiniabactin (VF0136)] [Yersinia pestis CO92]
			ybtQ	(ybtQ) inner membrane ABC-transporter YbtQ [Yersiniabactin (VF0136)] [Yersinia pestis CO92]
			ybtX	(ybtX) putative signal transducer [Yersiniabactin (VF0136)] [Yersinia pestis CO92]
	Flye and Wtdbg2	1	sat	(sat) Aecreted auto transpoter toxin [Sat (VF0231)] [Escherichia coli CFT073]
	Flye and Reference strain	17	csgB	(csgB) minor curlin subunit precursor curli nucleator protein CsgB [Agf (VF0103)] [Salmonella enterica subsp. enterica serovar Typhimurium str. LT2]
			csgD	(csgD) DNA-binding transcriptional regulator CsgD [curli fibers/thin aggregative fimbriae (AGF) (AI094)] [Salmonella enterica subsp. enterica serovar Typhimurium str. LT2]
			csgF	(csgF) curli production assembly/transport protein CsgF [Agf (VF0103)] [Salmonella enterica subsp. enterica serovar Typhimurium str. LT2]
			csgG	(csgG) curli production assembly/transport protein CsgG [Agf (VF0103)] [Salmonella enterica subsp. enterica serovar Typhimurium str. LT2]
			entF	(entF) enterobactin synthase multienzyme complex component ATP-dependent [Enterobactin (VF0228)] [Escherichia coli CFT073]
			espL1	(espL1) Type III secretion system effector espL1 [LEE encoded T3SS (SS020)] [Escherichia coli O157:H7 str. EDL933]
			espX4	(espX4) Type III secretion system effector EspX4 [LEE encoded T3SS (SS020)] [Escherichia coli O157:H7 str. EDL933]
			espX5	(espX5) Type III secretion system effector EspX5 [LEE encoded T3SS (SS020)] [Escherichia coli O157:H7 str. EDL933]
			fimA	(fimA) Type-1 fimbrial protein A chain precursor [Type 1 fimbriae (VF0221)] [Escherichia coli CFT073]
			fimC	(fimC) Chaperone protein fimC precursor [Type 1 fimbriae (VF0221)] [Escherichia coli CFT073]
			fimD	(fimD) Outer membrane usher protein fimD precursor [Type 1 fimbriae (VF0221)] [Escherichia coli CFT073]
			fimE	(fimE) Type 1 fimbriae Regulatory protein fimE [Type 1 fimbriae (VF0221)] [Escherichia coli CFT073]
			fimI	(fimI) Fimbrin-like protein fimI precursor [Type 1 fimbriae (VF0221)] [Escherichia coli CFT073]
			yagX/ecpC	(yagX/ecpC) E. coli common pilus usher EcpC [ECP (VF0404)] [Escherichia coli O157:H7 str. EDL933]
			yagY/ecpB	(yagY/ecpB) E. coli common pilus chaperone EcpB [ECP (VF0404)] [Escherichia coli O157:H7 str. EDL933]
			yagZ/ecpA	(yagZ/ecpA) E. coli common pilus structural subunit EcpA [ECP (VF0404)] [Escherichia coli O157:H7 str. EDL933]
			ykgK/ecpR	(ykgK/ecpR) regulator protein EcpR [ECP (VF0404)] [Escherichia coli O157:H7 str. EDL933]
	Canu and Reference strain	2	yagV/ecpE	(yagV/ecpE) E. coli common pilus chaperone EcpE [ECP (VF0404)] [Escherichia coli O157:H7 str. EDL933]
			yagW/ecpD	(yagW/ecpD) polymerized tip adhesin of ECP fibers [ECP (VF0404)] [Escherichia coli O157:H7 str. EDL933]
	Flye	15	afaA	(afaA) fimbrial major subunit AfaA [Afimbrial adhesin AFA-I mannose-resistant adhesin (AI010)] [Escherichia coli O25b:H4 str. FV9863]
			daaF	(daaF) DaaF protein [F1845 fimbrial adhesin (AI016)] [Escherichia coli str. C1845]
			espX1	(espX1) Type III secretion system effector EspX1 [LEE encoded T3SS (SS020)] [Escherichia coli O157:H7 str. EDL933]
			fdeC	(fdeC) adhesin FdeC [FdeC (VF0506)] [Escherichia coli O45:K1:H7 str. S88]
			fyuA	(fyuA) pesticin/yersiniabactin receptor protein [Yersiniabactin (VF0136)] [Yersinia pestis CO92]
			irp1	(irp1) yersiniabactin biosynthetic protein Irp1 [Yersiniabactin (VF0136)] [Yersinia pestis CO92]
			iucA	(iucA) aerobactin synthesis protein IucA [Aerobactin (VF0123)] [Shigella flexneri 2a str. 301]
			papB	(papB) regulatory protein PapB [P fimbriae (VF0220)] [Escherichia coli CFT073]
			papI	(papI) regulatory protein PapI [P fimbriae (VF0220)] [Escherichia coli CFT073]
			papX	(papX) PapX protein regulates flagellum synthesis to repress motility [P fimbriae (CVF425)] [Escherichia coli CFT073]
			senB	(senB) enterotoxin [ShET2 (VF0258)] [Shigella flexneri 2a str. 301]
			ybtE	(ybtE) yersiniabactin siderophore biosynthetic protein [Yersiniabactin (VF0136)] [Yersinia pestis CO92]
			ybtS	(ybtS) salicylate synthase Irp9 [Yersiniabactin (VF0136)] [Yersinia pestis CO92]
			ybtT	(ybtT) yersiniabactin biosynthetic protein YbtT [Yersiniabactin (VF0136)] [Yersinia pestis CO92]
			ybtU	(ybtU) yersiniabactin biosynthetic protein YbtU [Yersiniabactin (VF0136)] [Yersinia pestis CO92]
	Reference_Strain_K12_W3110	6	espR1	(espR1) Type III secretion system effector espR1 [LEE encoded T3SS (SS020)] [Escherichia coli O157:H7 str. EDL933]
			espR4	(espR4) Type III secretion system effector espR4 [LEE encoded T3SS (SS020)] [Escherichia coli O157:H7 str. EDL933]
			fes	(fes) enterobactin/ferric enterobactin esterase [enterobactin (IA019)] [Escherichia coli CFT073]
			fimB	(fimB) Type 1 fimbriae Regulatory protein fimB [Type 1 fimbriae (VF0221)] [Escherichia coli CFT073]
			gtrA	(gtrA) bactoprenol-linked glucose translocase/flippase [LPS (VF0124)] [Shigella flexneri 2a str. 301]
			gtrB	(gtrB) bactoprenol glucosyl transferase [LPS (VF0124)] [Shigella flexneri 2a str. 301]

## Sheet: BC09
	Intersections	Total	Genes	Product
	Canu, Flye, NECAT, Wtdbg2 and Reference strain	47	chuU	(chuU) heme permease protein ChuU [Chu (VF0227)] [Escherichia coli CFT073]
			chuV	(chuV) ATP-binding hydrophilic protein ChuV [Chu (VF0227)] [Escherichia coli CFT073]
			chuW	(chuW) Putative oxygen independent coproporphyrinogen III oxidase [Chu (VF0227)] [Escherichia coli CFT073]
			entA	(entA) 23-dihydro-23-dihydroxybenzoate dehydrogenase [Enterobactin (VF0228)] [Escherichia coli CFT073]
			entB	(entB) isochorismatase [Enterobactin (VF0228)] [Escherichia coli CFT073]
			entC	(entC) isochorismate synthase 1 [Enterobactin (VF0228)] [Escherichia coli CFT073]
			entD	(entD) phosphopantetheinyl transferase component of enterobactin synthase multienzyme complex [Enterobactin (VF0228)] [Escherichia coli CFT073]
			entE	(entE) 23-dihydroxybenzoate-AMP ligase component of enterobactin synthase multienzyme complex [Enterobactin (VF0228)] [Escherichia coli CFT073]
			entF	(entF) enterobactin synthase multienzyme complex component ATP-dependent [Enterobactin (VF0228)] [Escherichia coli CFT073]
			entS	(entS) enterobactin exporter iron-regulated [enterobactin (IA019)] [Escherichia coli CFT073]
			espL1	(espL1) Type III secretion system effector espL1 [LEE encoded T3SS (SS020)] [Escherichia coli O157:H7 str. EDL933]
			espL4	(espL4) Type III secretion system effector EspL4 [LEE encoded T3SS (SS020)] [Escherichia coli O157:H7 str. EDL933]
			espR1	(espR1) Type III secretion system effector espR1 [LEE encoded T3SS (SS020)] [Escherichia coli O157:H7 str. EDL933]
			espR4	(espR4) Type III secretion system effector espR4 [LEE encoded T3SS (SS020)] [Escherichia coli O157:H7 str. EDL933]
			espX4	(espX4) Type III secretion system effector EspX4 [LEE encoded T3SS (SS020)] [Escherichia coli O157:H7 str. EDL933]
			espX5	(espX5) Type III secretion system effector EspX5 [LEE encoded T3SS (SS020)] [Escherichia coli O157:H7 str. EDL933]
			espY1	(espY1) Type III secretion system effector EspY1 [LEE encoded T3SS (SS020)] [Escherichia coli O157:H7 str. EDL933]
			espY2	(espY2) Type III secretion system effector EspY2 [LEE encoded T3SS (SS020)] [Escherichia coli O157:H7 str. EDL933]
			espY3	(espY3) Type III secretion system effector EspY3 [LEE encoded T3SS (SS020)] [Escherichia coli O157:H7 str. EDL933]
			espY4	(espY4) Type III secretion system effector EspY4 [LEE encoded T3SS (SS020)] [Escherichia coli O157:H7 str. EDL933]
			fdeC	(fdeC) adhesin FdeC [FdeC (VF0506)] [Escherichia coli O45:K1:H7 str. S88]
			fepA	(fepA) ferrienterobactin outer membrane transporter [Enterobactin (VF0228)] [Escherichia coli CFT073]
			fepB	(fepB) ferrienterobactin ABC transporter periplasmic binding protein [Enterobactin (VF0228)] [Escherichia coli CFT073]
			fepC	(fepC) ferrienterobactin ABC transporter ATPase [Enterobactin (VF0228)] [Escherichia coli CFT073]
			fepD	(fepD) ferrienterobactin ABC transporter permease [Enterobactin (VF0228)] [Escherichia coli CFT073]
			fepG	(fepG) iron-enterobactin ABC transporter permease [Enterobactin (VF0228)] [Escherichia coli CFT073]
			fes	(fes) enterobactin/ferric enterobactin esterase [enterobactin (IA019)] [Escherichia coli CFT073]
			fimA	(fimA) Type-1 fimbrial protein A chain precursor [Type 1 fimbriae (VF0221)] [Escherichia coli CFT073]
			fimB	(fimB) Type 1 fimbriae Regulatory protein fimB [Type 1 fimbriae (VF0221)] [Escherichia coli CFT073]
			fimC	(fimC) Chaperone protein fimC precursor [Type 1 fimbriae (VF0221)] [Escherichia coli CFT073]
			fimD	(fimD) Outer membrane usher protein fimD precursor [Type 1 fimbriae (VF0221)] [Escherichia coli CFT073]
			fimE	(fimE) Type 1 fimbriae Regulatory protein fimE [Type 1 fimbriae (VF0221)] [Escherichia coli CFT073]
			fimF	(fimF) FimF protein precursor [Type 1 fimbriae (VF0221)] [Escherichia coli CFT073]
			fimG	(fimG) FimG protein precursor [Type 1 fimbriae (VF0221)] [Escherichia coli CFT073]
			fimH	(fimH) FimH protein precursor [Type 1 fimbriae (VF0221)] [Escherichia coli CFT073]
			fimI	(fimI) Fimbrin-like protein fimI precursor [Type 1 fimbriae (VF0221)] [Escherichia coli CFT073]
			ompA	(ompA) outer membrane protein A [OmpA (VF0236)] [Escherichia coli O18:K1:H7 str. RS218]
			shuA	(shuA) outer membrane heme/hemoglobin receptor ShuA [Shu (VF0256)] [Shigella dysenteriae Sd197]
			shuS	(shuS) heme/hemoglobin transport protein ShuS [Shu (VF0256)] [Shigella dysenteriae Sd197]
			shuT	(shuT) periplasmic binding protein ShuT [Shu (VF0256)] [Shigella dysenteriae Sd197]
			shuX	(shuX) shu locus protein ShuX [Shu (VF0256)] [Shigella dysenteriae Sd197]
			yagV/ecpE	(yagV/ecpE) E. coli common pilus chaperone EcpE [ECP (VF0404)] [Escherichia coli O157:H7 str. EDL933]
			yagW/ecpD	(yagW/ecpD) polymerized tip adhesin of ECP fibers [ECP (VF0404)] [Escherichia coli O157:H7 str. EDL933]
			yagX/ecpC	(yagX/ecpC) E. coli common pilus usher EcpC [ECP (VF0404)] [Escherichia coli O157:H7 str. EDL933]
			yagY/ecpB	(yagY/ecpB) E. coli common pilus chaperone EcpB [ECP (VF0404)] [Escherichia coli O157:H7 str. EDL933]
			yagZ/ecpA	(yagZ/ecpA) E. coli common pilus structural subunit EcpA [ECP (VF0404)] [Escherichia coli O157:H7 str. EDL933]
			ykgK/ecpR	(ykgK/ecpR) regulator protein EcpR [ECP (VF0404)] [Escherichia coli O157:H7 str. EDL933]
	Canu, Flye, NECAT and Wtdbg2	32	chuY	(chuY) ChuY [Chu (VF0227)] [Escherichia coli CFT073]
			fyuA	(fyuA) pesticin/yersiniabactin receptor protein [Yersiniabactin (VF0136)] [Yersinia pestis CO92]
			gspC	(gspC) general secretion pathway protein C [T2SS (VF0333)] [Shigella dysenteriae Sd197]
			gspD	(gspD) general secretion pathway protein D [T2SS (VF0333)] [Shigella dysenteriae Sd197]
			gspE	(gspE) general secretion pathway protein E [T2SS (VF0333)] [Shigella dysenteriae Sd197]
			gspF	(gspF) general secretion pathway protein F [T2SS (VF0333)] [Shigella dysenteriae Sd197]
			gspG	(gspG) general secretion pathway protein G [T2SS (VF0333)] [Shigella dysenteriae Sd197]
			gspH	(gspH) general secretion pathway protein H [T2SS (VF0333)] [Shigella dysenteriae Sd197]
			gspI	(gspI) general secretion pathway protein I [T2SS (VF0333)] [Shigella dysenteriae Sd197]
			gspJ	(gspJ) general secretion pathway protein J [T2SS (VF0333)] [Shigella dysenteriae Sd197]
			gspK	(gspK) general secretion pathway protein K [T2SS (VF0333)] [Shigella dysenteriae Sd197]
			gspL	(gspL) general secretion pathway protein L [T2SS (VF0333)] [Shigella dysenteriae Sd197]
			gspM	(gspM) general secretion pathway protein M [T2SS (VF0333)] [Shigella dysenteriae Sd197]
			irp2	(irp2) yersiniabactin biosynthetic protein Irp2 [Yersiniabactin (VF0136)] [Yersinia pestis CO92]
			iucA	(iucA) aerobactin synthesis protein IucA [Aerobactin (VF0123)] [Shigella flexneri 2a str. 301]
			iucB	(iucB) aerobactin synthesis protein IucB [Aerobactin (VF0123)] [Shigella flexneri 2a str. 301]
			iucC	(iucC) aerobactin siderophore biosynthesis protein IucC [Aerobactin (VF0229)] [Escherichia coli CFT073]
			iucD	(iucD) aerobactin synthesis protein IucC lysine 6-monooxygenase [Aerobactin (VF0123)] [Shigella flexneri 2a str. 301]
			iutA	(iutA) ferric aerobactin receptor precusor IutA [Aerobactin (VF0229)] [Escherichia coli CFT073]
			papB	(papB) regulatory protein PapB [P fimbriae (VF0220)] [Escherichia coli CFT073]
			papH	(papH) P pilus termination subunit PapH [P fimbriae (VF0220)] [Escherichia coli CFT073]
			papI	(papI) regulatory protein PapI [P fimbriae (VF0220)] [Escherichia coli CFT073]
			sat	(sat) Aecreted auto transpoter toxin [Sat (VF0231)] [Escherichia coli CFT073]
			sigA	(sigA) serine protease autotransporter SigA [SigA (VF0119)] [Shigella flexneri 2a str. 301]
			ybtA	(ybtA) transcriptional regulator YbtA [Yersiniabactin (VF0136)] [Yersinia pestis CO92]
			ybtE	(ybtE) yersiniabactin siderophore biosynthetic protein [Yersiniabactin (VF0136)] [Yersinia pestis CO92]
			ybtP	(ybtP) lipoprotein inner membrane ABC-transporter [Yersiniabactin (VF0136)] [Yersinia pestis CO92]
			ybtQ	(ybtQ) inner membrane ABC-transporter YbtQ [Yersiniabactin (VF0136)] [Yersinia pestis CO92]
			ybtS	(ybtS) salicylate synthase Irp9 [Yersiniabactin (VF0136)] [Yersinia pestis CO92]
			ybtT	(ybtT) yersiniabactin biosynthetic protein YbtT [Yersiniabactin (VF0136)] [Yersinia pestis CO92]
			ybtU	(ybtU) yersiniabactin biosynthetic protein YbtU [Yersiniabactin (VF0136)] [Yersinia pestis CO92]
			ybtX	(ybtX) putative signal transducer [Yersiniabactin (VF0136)] [Yersinia pestis CO92]
	Canu, Flye, NECAT and Reference strain	4	csgB	(csgB) minor curlin subunit precursor curli nucleator protein CsgB [Agf (VF0103)] [Salmonella enterica subsp. enterica serovar Typhimurium str. LT2]
			csgD	(csgD) DNA-binding transcriptional regulator CsgD [curli fibers/thin aggregative fimbriae (AGF) (AI094)] [Salmonella enterica subsp. enterica serovar Typhimurium str. LT2]
			csgF	(csgF) curli production assembly/transport protein CsgF [Agf (VF0103)] [Salmonella enterica subsp. enterica serovar Typhimurium str. LT2]
			csgG	(csgG) curli production assembly/transport protein CsgG [Agf (VF0103)] [Salmonella enterica subsp. enterica serovar Typhimurium str. LT2]
	Canu, Flye, Wtdbg2 and Reference strain	1	aslA	(aslA) putative arylsulfatase [AslA (VF0238)] [Escherichia coli O18:K1:H7 str. RS218]
	Flye, NECAT, Wtdbg2 and Reference strain	1	espX1	(espX1) Type III secretion system effector EspX1 [LEE encoded T3SS (SS020)] [Escherichia coli O157:H7 str. EDL933]
	Canu, Flye and NECAT	5	iroB	(iroB) glucosyltransferase IroB [Salmochelin (IA013)] [Escherichia coli CFT073]
			iroC	(iroC) ATP binding cassette transporter [Salmochelin (IA013)] [Escherichia coli CFT073]
			iroD	(iroD) esterase [Salmochelin (IA013)] [Escherichia coli CFT073]
			iroE	(iroE) esterase [Salmochelin (IA013)] [Escherichia coli CFT073]
			iroN	(iroN) salmochelin receptor IroN [IroN (VF0230)] [Escherichia coli CFT073]
	Canu, Flye and Wtdbg2	6	hlyA	(hlyA) Hemolysin A [Hemolysin (VF0225)] [Escherichia coli CFT073]
			hlyB	(hlyB) Hemolysin B [Hemolysin (VF0225)] [Escherichia coli CFT073]
			hlyD	(hlyD) Hemolysin D [Hemolysin (VF0225)] [Escherichia coli CFT073]
			kpsD	(kpsD) KpsD [K1 capsule (VF0239)] [Escherichia coli O18:K1:H7 str. RS218]
			kpsM	(kpsM) KpsM [K1 capsule (VF0239)] [Escherichia coli O18:K1:H7 str. RS218]
			papC	(papC) usher protein PapC [P fimbriae (VF0220)] [Escherichia coli CFT073]
	Canu, Flye and Reference strain	1	astA	(astA) heat-stable enterotoxin 1 [EAST1 (VF0216)] [Escherichia coli O44:H18 042]
	Flye, NECAT and Wtdbg2	1	papX	(papX) PapX protein regulates flagellum synthesis to repress motility [P fimbriae (CVF425)] [Escherichia coli CFT073]
	Flye and Wtdbg2	6	irp1	(irp1) yersiniabactin biosynthetic protein Irp1 [Yersiniabactin (VF0136)] [Yersinia pestis CO92]
			papD	(papD) chaperone protein PapD [P fimbriae (VF0220)] [Escherichia coli CFT073]
			papF	(papF) P pilus minor subunit PapF [P fimbriae (VF0220)] [Escherichia coli CFT073]
			papG	(papG) P pilus tip adhesin PapG [P fimbriae (VF0220)] [Escherichia coli CFT073]
			papJ	(papJ) P pilus assembly protein PapJ [P fimbriae (VF0220)] [Escherichia coli CFT073]
			papK	(papK) P pilus minor subunit PapK [P fimbriae (VF0220)] [Escherichia coli CFT073]
	Canu	1	chuS	(chuS) heme oxygenase ChuS [Chu (VF0227)] [Escherichia coli CFT073]
	Reference_strain_O157H7_EDL933_BC01	65	cesAB	(cesAB) chaperone for EspA and EspB [LEE encoded T3SS (SS020)] [Escherichia coli O157:H7 str. EDL933]
			cesD	(cesD) chaperone for EspB and EspD [TTSS (VF0191)] [Escherichia coli O157:H7 str. EDL933]
			cesD2	(cesD2) chaperone for EspD [LEE encoded T3SS (SS020)] [Escherichia coli O157:H7 str. EDL933]
			cesF	(cesF) CesF chaperone for EspF [TTSS (VF0191)] [Escherichia coli O157:H7 str. EDL933]
			cesL	(cesL) chaperone for SepL [LEE encoded T3SS (SS020)] [Escherichia coli O157:H7 str. EDL933]
			cesT	(cesT) multieffector chaperone [LEE encoded T3SS (SS020)] [Escherichia coli O157:H7 str. EDL933]
			eae	(eae) intimin [Intimin (VF0177)] [Escherichia coli O127:H6 str. E2348/69]
			east1	(east1) EAST1 [EAST1 (VF0188)] [Escherichia coli ONT:HND str. A16]
			escC	(escC) Type III secretion system secretin EscC [TTSS (VF0191)] [Escherichia coli O157:H7 str. EDL933]
			escD	(escD) Type III secretion system outer MS ring protein EscD [TTSS (VF0191)] [Escherichia coli O157:H7 str. EDL933]
			escE	(escE) chaperone for EscF [LEE encoded T3SS (SS020)] [Escherichia coli O157:H7 str. EDL933]
			escF	(escF) Type III secretion system needle filament protein EscF [TTSS (VF0191)] [Escherichia coli O157:H7 str. EDL933]
			escG	(escG) chaperone for EscF [LEE encoded T3SS (SS020)] [Escherichia coli O157:H7 str. EDL933]
			escI	(escI) Type III secretion system inner rod component EscI [LEE encoded T3SS (SS020)] [Escherichia coli O157:H7 str. EDL933]
			escJ	(escJ) Type III secretion system inner MS ring protein EscJ [TTSS (VF0191)] [Escherichia coli O157:H7 str. EDL933]
			escL	(escL) negative regulator EscL stator protein [LEE encoded T3SS (SS020)] [Escherichia coli O157:H7 str. EDL933]
			escN	(escN) ATPase EscN [TTSS (VF0191)] [Escherichia coli O157:H7 str. EDL933]
			escO	(escO) positive regulator EscO [LEE encoded T3SS (SS020)] [Escherichia coli O157:H7 str. EDL933]
			escP	(escP) Type III secretion system needle length regulator EscP [LEE encoded T3SS (SS020)] [Escherichia coli O157:H7 str. EDL933]
			escR	(escR) Type III secretion systemminor export apparatus protein EscR [TTSS (VF0191)] [Escherichia coli O157:H7 str. EDL933]
			escS	(escS) Type III secretion systemminor export apparatus protein EscS [TTSS (VF0191)] [Escherichia coli O157:H7 str. EDL933]
			escT	(escT) Type III secretion system minor export apparatus protein EscT [TTSS (VF0191)] [Escherichia coli O157:H7 str. EDL933]
			escU	(escU) Type III secretion system export apparatus switch protein EscU [TTSS (VF0191)] [Escherichia coli O157:H7 str. EDL933]
			escV	(escV) Type III secretion system major export apparatus protein [TTSS (VF0191)] [Escherichia coli O157:H7 str. EDL933]
			espA	(espA) Type III secretion system translocator protein EspA [EspA (VF0198)] [Escherichia coli O157:H7 str. EDL933]
			espB	(espB) Type III secretion system translocator protein EspB pore protein [TTSS (VF0191)] [Escherichia coli O157:H7 str. EDL933]
			espD	(espD) Type III secretion system translocator protein EspD pore protein [EspD (VF0200)] [Escherichia coli O157:H7 str. EDL933]
			espF	(espF) Type III secretion system effector EspF [EspF (VF0196)] [Escherichia coli O157:H7 str. EDL933]
			espFu/tccP	(espFu/tccP) Type III secretion system effector TccP [LEE encoded T3SS (SS020)] [Escherichia coli O157:H7 str. EDL933]
			espG	(espG) Type III secretion system effector EspG GTPase activating protein [EspG (VF0201)] [Escherichia coli O157:H7 str. EDL933]
			espH	(espH) Type III secretion system effector EspH RhoGEF Inhibitor [EspH (VF0197)] [Escherichia coli O157:H7 str. EDL933]
			espJ	(espJ) Type III secretion system effector EspJ adenosine diphosphate (ADP) ribosyltransferase [LEE encoded T3SS (SS020)] [Escherichia coli O157:H7 str. EDL933]
			espK	(espK) Type III secretion system effector EspK [LEE encoded T3SS (SS020)] [Escherichia coli O157:H7 str. EDL933]
			espL2	(espL2) Type III secretion system effector espL2 [LEE encoded T3SS (SS020)] [Escherichia coli O157:H7 str. EDL933]
			espM1	(espM1) Type III secretion system effector EspM1 Rho guanine exchange factor [LEE encoded T3SS (SS020)] [Escherichia coli O157:H7 str. EDL933]
			espM2	(espM2) Type III secretion system effector EspM2 Rho guanine exchange factor [LEE encoded T3SS (SS020)] [Escherichia coli O157:H7 str. EDL933]
			espN	(espN) Type III secretion system effector EspN [LEE encoded T3SS (SS020)] [Escherichia coli O157:H7 str. EDL933]
			espR3	(espR3) Type III secretion system effector espR3 [LEE encoded T3SS (SS020)] [Escherichia coli O157:H7 str. EDL933]
			espW	(espW) Type III secretion system effector EspW [LEE encoded T3SS (SS020)] [Escherichia coli O157:H7 str. EDL933]
			espX2	(espX2) Type III secretion system effector EspX2 [LEE encoded T3SS (SS020)] [Escherichia coli O157:H7 str. EDL933]
			espX6	(espX6) Type III secretion system effector EspX6 [LEE encoded T3SS (SS020)] [Escherichia coli O157:H7 str. EDL933]
			espX7/nleL	(espX7/nleL) Type III secretion system effector NleL putative E3 ubiquitin ligase [LEE encoded T3SS (SS020)] [Escherichia coli O157:H7 str. EDL933]
			etgA	(etgA) T3SS-associated peptidoglycan lytic enzyme [LEE encoded T3SS (SS020)] [Escherichia coli O157:H7 str. EDL933]
			map	(map) Type III secretion system effector Map Rho guanine exchange factor [Map (VF0195)] [Escherichia coli O157:H7 str. EDL933]
			nleA/espI	(nleA/espI) Type III secretion system effector NleA [NleA/EspI (VF0338)] [Escherichia coli O157:H7 str. EDL933]
			nleB1	(nleB1) Type III secretion system effector nleB1 [LEE encoded T3SS (SS020)] [Escherichia coli O157:H7 str. EDL933]
			nleB2	(nleB2) Type III secretion system effector NleB2 [LEE encoded T3SS (SS020)] [Escherichia coli O157:H7 str. EDL933]
			nleC	(nleC) Type III secretion system effector NleC zinc metalloprotease [NleC (VF0340)] [Escherichia coli O157:H7 str. EDL933]
			nleD	(nleD) Type III secretion system effector NleD [NleD (VF0343)] [Escherichia coli O157:H7 str. EDL933]
			nleE	(nleE) Type III secretion system effector NleE [LEE encoded T3SS (SS020)] [Escherichia coli O157:H7 str. EDL933]
			nleF	(nleF) Type III secretion system effector NleF caspase inhibitor [LEE encoded T3SS (SS020)] [Escherichia coli O157:H7 str. EDL933]
			nleG7'	(nleG7') Type III secretion system effector NleG7 E3 Ubiquitin Ligase [LEE encoded T3SS (SS020)] [Escherichia coli O157:H7 str. EDL933]
			nleH1	(nleH1) Type III secretion system effector NleH1 [LEE encoded T3SS (SS020)] [Escherichia coli O157:H7 str. EDL933]
			nleH2	(nleH2) Type III secretion system effector NleH2 [LEE encoded T3SS (SS020)] [Escherichia coli O157:H7 str. EDL933]
			paa	(paa) outer membrane adhesin Paa [Paa (VF0194)] [Escherichia coli O157:H7 str. EDL933]
			sepD	(sepD) Type III secretion system secretion switch protein SepD [LEE encoded T3SS (SS020)] [Escherichia coli O157:H7 str. EDL933]
			sepL	(sepL) Type III secretion system secretion gatekeeper SepL [TTSS (VF0191)] [Escherichia coli O157:H7 str. EDL933]
			sepQ/escQ	(sepQ/escQ) Type III secetion system C ring protein EscQ [TTSS (VF0191)] [Escherichia coli O157:H7 str. EDL933]
			sepZ/espZ	(sepZ/espZ) Type III secretion system effector EspZ [TTSS (VF0191)] [Escherichia coli O157:H7 str. EDL933]
			shuY	(shuY) shu locus protein ShuY [Shu (VF0256)] [Shigella dysenteriae Sd197]
			stx1A	(stx1A) shiga-like toxin 1 subunit A encoded within prophage CP-933V [Stx (VF0206)] [Escherichia coli O157:H7 str. EDL933]
			stx1B	(stx1B) shiga-like toxin 1 subunit B encoded within prophage CP-933V [Stx (VF0206)] [Escherichia coli O157:H7 str. EDL933]
			stx2A	(stx2A) shiga-like toxin II A subunit encoded by bacteriophage BP-933W [Stx (VF0206)] [Escherichia coli O157:H7 str. EDL933]
			stx2B	(stx2B) shiga-like toxin II B subunit encoded by bacteriophage BP-933W [Stx (VF0206)] [Escherichia coli O157:H7 str. EDL933]
			tir	(tir) translocated intimin receptor protein [Tir (VF0193)] [Escherichia coli O157:H7 str. EDL933]

## Sheet: BC11
	Intersections	Total	Genes	Product
	Canu, Flye, NECAT, Wtdbg2 and Reference strain	39	csgB	(csgB) minor curlin subunit precursor curli nucleator protein CsgB [Agf (VF0103)] [Salmonella enterica subsp. enterica serovar Typhimurium str. LT2]
			csgD	(csgD) DNA-binding transcriptional regulator CsgD [curli fibers/thin aggregative fimbriae (AGF) (AI094)] [Salmonella enterica subsp. enterica serovar Typhimurium str. LT2]
			csgF	(csgF) curli production assembly/transport protein CsgF [Agf (VF0103)] [Salmonella enterica subsp. enterica serovar Typhimurium str. LT2]
			csgG	(csgG) curli production assembly/transport protein CsgG [Agf (VF0103)] [Salmonella enterica subsp. enterica serovar Typhimurium str. LT2]
			entA	(entA) 23-dihydro-23-dihydroxybenzoate dehydrogenase [Enterobactin (VF0228)] [Escherichia coli CFT073]
			entB	(entB) isochorismatase [Enterobactin (VF0228)] [Escherichia coli CFT073]
			entC	(entC) isochorismate synthase 1 [Enterobactin (VF0228)] [Escherichia coli CFT073]
			entD	(entD) phosphopantetheinyl transferase component of enterobactin synthase multienzyme complex [Enterobactin (VF0228)] [Escherichia coli CFT073]
			entE	(entE) 23-dihydroxybenzoate-AMP ligase component of enterobactin synthase multienzyme complex [Enterobactin (VF0228)] [Escherichia coli CFT073]
			entF	(entF) enterobactin synthase multienzyme complex component ATP-dependent [Enterobactin (VF0228)] [Escherichia coli CFT073]
			entS	(entS) enterobactin exporter iron-regulated [enterobactin (IA019)] [Escherichia coli CFT073]
			espL1	(espL1) Type III secretion system effector espL1 [LEE encoded T3SS (SS020)] [Escherichia coli O157:H7 str. EDL933]
			espR1	(espR1) Type III secretion system effector espR1 [LEE encoded T3SS (SS020)] [Escherichia coli O157:H7 str. EDL933]
			espX1	(espX1) Type III secretion system effector EspX1 [LEE encoded T3SS (SS020)] [Escherichia coli O157:H7 str. EDL933]
			espX4	(espX4) Type III secretion system effector EspX4 [LEE encoded T3SS (SS020)] [Escherichia coli O157:H7 str. EDL933]
			espX5	(espX5) Type III secretion system effector EspX5 [LEE encoded T3SS (SS020)] [Escherichia coli O157:H7 str. EDL933]
			fdeC	(fdeC) adhesin FdeC [FdeC (VF0506)] [Escherichia coli O45:K1:H7 str. S88]
			fepA	(fepA) ferrienterobactin outer membrane transporter [Enterobactin (VF0228)] [Escherichia coli CFT073]
			fepB	(fepB) ferrienterobactin ABC transporter periplasmic binding protein [Enterobactin (VF0228)] [Escherichia coli CFT073]
			fepC	(fepC) ferrienterobactin ABC transporter ATPase [Enterobactin (VF0228)] [Escherichia coli CFT073]
			fepD	(fepD) ferrienterobactin ABC transporter permease [Enterobactin (VF0228)] [Escherichia coli CFT073]
			fepG	(fepG) iron-enterobactin ABC transporter permease [Enterobactin (VF0228)] [Escherichia coli CFT073]
			fes	(fes) enterobactin/ferric enterobactin esterase [enterobactin (IA019)] [Escherichia coli CFT073]
			fimA	(fimA) Type-1 fimbrial protein A chain precursor [Type 1 fimbriae (VF0221)] [Escherichia coli CFT073]
			fimB	(fimB) Type 1 fimbriae Regulatory protein fimB [Type 1 fimbriae (VF0221)] [Escherichia coli CFT073]
			fimC	(fimC) Chaperone protein fimC precursor [Type 1 fimbriae (VF0221)] [Escherichia coli CFT073]
			fimD	(fimD) Outer membrane usher protein fimD precursor [Type 1 fimbriae (VF0221)] [Escherichia coli CFT073]
			fimE	(fimE) Type 1 fimbriae Regulatory protein fimE [Type 1 fimbriae (VF0221)] [Escherichia coli CFT073]
			fimF	(fimF) FimF protein precursor [Type 1 fimbriae (VF0221)] [Escherichia coli CFT073]
			fimG	(fimG) FimG protein precursor [Type 1 fimbriae (VF0221)] [Escherichia coli CFT073]
			fimH	(fimH) FimH protein precursor [Type 1 fimbriae (VF0221)] [Escherichia coli CFT073]
			fimI	(fimI) Fimbrin-like protein fimI precursor [Type 1 fimbriae (VF0221)] [Escherichia coli CFT073]
			ompA	(ompA) outer membrane protein A [OmpA (VF0236)] [Escherichia coli O18:K1:H7 str. RS218]
			yagV/ecpE	(yagV/ecpE) E. coli common pilus chaperone EcpE [ECP (VF0404)] [Escherichia coli O157:H7 str. EDL933]
			yagW/ecpD	(yagW/ecpD) polymerized tip adhesin of ECP fibers [ECP (VF0404)] [Escherichia coli O157:H7 str. EDL933]
			yagX/ecpC	(yagX/ecpC) E. coli common pilus usher EcpC [ECP (VF0404)] [Escherichia coli O157:H7 str. EDL933]
			yagY/ecpB	(yagY/ecpB) E. coli common pilus chaperone EcpB [ECP (VF0404)] [Escherichia coli O157:H7 str. EDL933]
			yagZ/ecpA	(yagZ/ecpA) E. coli common pilus structural subunit EcpA [ECP (VF0404)] [Escherichia coli O157:H7 str. EDL933]
			ykgK/ecpR	(ykgK/ecpR) regulator protein EcpR [ECP (VF0404)] [Escherichia coli O157:H7 str. EDL933]
	Canu, Flye, NECAT and Wtdbg2	11	gspC	(gspC) general secretion pathway protein C [T2SS (VF0333)] [Shigella dysenteriae Sd197]
			gspD	(gspD) general secretion pathway protein D [T2SS (VF0333)] [Shigella dysenteriae Sd197]
			gspE	(gspE) general secretion pathway protein E [T2SS (VF0333)] [Shigella dysenteriae Sd197]
			gspF	(gspF) general secretion pathway protein F [T2SS (VF0333)] [Shigella dysenteriae Sd197]
			gspG	(gspG) general secretion pathway protein G [T2SS (VF0333)] [Shigella dysenteriae Sd197]
			gspH	(gspH) general secretion pathway protein H [T2SS (VF0333)] [Shigella dysenteriae Sd197]
			gspI	(gspI) general secretion pathway protein I [T2SS (VF0333)] [Shigella dysenteriae Sd197]
			gspJ	(gspJ) general secretion pathway protein J [T2SS (VF0333)] [Shigella dysenteriae Sd197]
			gspK	(gspK) general secretion pathway protein K [T2SS (VF0333)] [Shigella dysenteriae Sd197]
			gspL	(gspL) general secretion pathway protein L [T2SS (VF0333)] [Shigella dysenteriae Sd197]
			gspM	(gspM) general secretion pathway protein M [T2SS (VF0333)] [Shigella dysenteriae Sd197]
	Reference strain O157H7_EDL933	80	aslA	(aslA) putative arylsulfatase [AslA (VF0238)] [Escherichia coli O18:K1:H7 str. RS218]
			astA	(astA) heat-stable enterotoxin 1 [EAST1 (VF0216)] [Escherichia coli O44:H18 042]
			cesAB	(cesAB) chaperone for EspA and EspB [LEE encoded T3SS (SS020)] [Escherichia coli O157:H7 str. EDL933]
			cesD	(cesD) chaperone for EspB and EspD [TTSS (VF0191)] [Escherichia coli O157:H7 str. EDL933]
			cesD2	(cesD2) chaperone for EspD [LEE encoded T3SS (SS020)] [Escherichia coli O157:H7 str. EDL933]
			cesF	(cesF) CesF chaperone for EspF [TTSS (VF0191)] [Escherichia coli O157:H7 str. EDL933]
			cesL	(cesL) chaperone for SepL [LEE encoded T3SS (SS020)] [Escherichia coli O157:H7 str. EDL933]
			cesT	(cesT) multieffector chaperone [LEE encoded T3SS (SS020)] [Escherichia coli O157:H7 str. EDL933]
			chuU	(chuU) heme permease protein ChuU [Chu (VF0227)] [Escherichia coli CFT073]
			chuV	(chuV) ATP-binding hydrophilic protein ChuV [Chu (VF0227)] [Escherichia coli CFT073]
			chuW	(chuW) Putative oxygen independent coproporphyrinogen III oxidase [Chu (VF0227)] [Escherichia coli CFT073]
			eae	(eae) intimin [Intimin (VF0177)] [Escherichia coli O127:H6 str. E2348/69]
			east1	(east1) EAST1 [EAST1 (VF0188)] [Escherichia coli ONT:HND str. A16]
			escC	(escC) Type III secretion system secretin EscC [TTSS (VF0191)] [Escherichia coli O157:H7 str. EDL933]
			escD	(escD) Type III secretion system outer MS ring protein EscD [TTSS (VF0191)] [Escherichia coli O157:H7 str. EDL933]
			escE	(escE) chaperone for EscF [LEE encoded T3SS (SS020)] [Escherichia coli O157:H7 str. EDL933]
			escF	(escF) Type III secretion system needle filament protein EscF [TTSS (VF0191)] [Escherichia coli O157:H7 str. EDL933]
			escG	(escG) chaperone for EscF [LEE encoded T3SS (SS020)] [Escherichia coli O157:H7 str. EDL933]
			escI	(escI) Type III secretion system inner rod component EscI [LEE encoded T3SS (SS020)] [Escherichia coli O157:H7 str. EDL933]
			escJ	(escJ) Type III secretion system inner MS ring protein EscJ [TTSS (VF0191)] [Escherichia coli O157:H7 str. EDL933]
			escL	(escL) negative regulator EscL stator protein [LEE encoded T3SS (SS020)] [Escherichia coli O157:H7 str. EDL933]
			escN	(escN) ATPase EscN [TTSS (VF0191)] [Escherichia coli O157:H7 str. EDL933]
			escO	(escO) positive regulator EscO [LEE encoded T3SS (SS020)] [Escherichia coli O157:H7 str. EDL933]
			escP	(escP) Type III secretion system needle length regulator EscP [LEE encoded T3SS (SS020)] [Escherichia coli O157:H7 str. EDL933]
			escR	(escR) Type III secretion systemminor export apparatus protein EscR [TTSS (VF0191)] [Escherichia coli O157:H7 str. EDL933]
			escS	(escS) Type III secretion systemminor export apparatus protein EscS [TTSS (VF0191)] [Escherichia coli O157:H7 str. EDL933]
			escT	(escT) Type III secretion system minor export apparatus protein EscT [TTSS (VF0191)] [Escherichia coli O157:H7 str. EDL933]
			escU	(escU) Type III secretion system export apparatus switch protein EscU [TTSS (VF0191)] [Escherichia coli O157:H7 str. EDL933]
			escV	(escV) Type III secretion system major export apparatus protein [TTSS (VF0191)] [Escherichia coli O157:H7 str. EDL933]
			espA	(espA) Type III secretion system translocator protein EspA [EspA (VF0198)] [Escherichia coli O157:H7 str. EDL933]
			espB	(espB) Type III secretion system translocator protein EspB pore protein [TTSS (VF0191)] [Escherichia coli O157:H7 str. EDL933]
			espD	(espD) Type III secretion system translocator protein EspD pore protein [EspD (VF0200)] [Escherichia coli O157:H7 str. EDL933]
			espF	(espF) Type III secretion system effector EspF [EspF (VF0196)] [Escherichia coli O157:H7 str. EDL933]
			espFu/tccP	(espFu/tccP) Type III secretion system effector TccP [LEE encoded T3SS (SS020)] [Escherichia coli O157:H7 str. EDL933]
			espG	(espG) Type III secretion system effector EspG GTPase activating protein [EspG (VF0201)] [Escherichia coli O157:H7 str. EDL933]
			espH	(espH) Type III secretion system effector EspH RhoGEF Inhibitor [EspH (VF0197)] [Escherichia coli O157:H7 str. EDL933]
			espJ	(espJ) Type III secretion system effector EspJ adenosine diphosphate (ADP) ribosyltransferase [LEE encoded T3SS (SS020)] [Escherichia coli O157:H7 str. EDL933]
			espK	(espK) Type III secretion system effector EspK [LEE encoded T3SS (SS020)] [Escherichia coli O157:H7 str. EDL933]
			espL2	(espL2) Type III secretion system effector espL2 [LEE encoded T3SS (SS020)] [Escherichia coli O157:H7 str. EDL933]
			espL4	(espL4) Type III secretion system effector EspL4 [LEE encoded T3SS (SS020)] [Escherichia coli O157:H7 str. EDL933]
			espM1	(espM1) Type III secretion system effector EspM1 Rho guanine exchange factor [LEE encoded T3SS (SS020)] [Escherichia coli O157:H7 str. EDL933]
			espM2	(espM2) Type III secretion system effector EspM2 Rho guanine exchange factor [LEE encoded T3SS (SS020)] [Escherichia coli O157:H7 str. EDL933]
			espN	(espN) Type III secretion system effector EspN [LEE encoded T3SS (SS020)] [Escherichia coli O157:H7 str. EDL933]
			espR3	(espR3) Type III secretion system effector espR3 [LEE encoded T3SS (SS020)] [Escherichia coli O157:H7 str. EDL933]
			espR4	(espR4) Type III secretion system effector espR4 [LEE encoded T3SS (SS020)] [Escherichia coli O157:H7 str. EDL933]
			espW	(espW) Type III secretion system effector EspW [LEE encoded T3SS (SS020)] [Escherichia coli O157:H7 str. EDL933]
			espX2	(espX2) Type III secretion system effector EspX2 [LEE encoded T3SS (SS020)] [Escherichia coli O157:H7 str. EDL933]
			espX6	(espX6) Type III secretion system effector EspX6 [LEE encoded T3SS (SS020)] [Escherichia coli O157:H7 str. EDL933]
			espX7/nleL	(espX7/nleL) Type III secretion system effector NleL putative E3 ubiquitin ligase [LEE encoded T3SS (SS020)] [Escherichia coli O157:H7 str. EDL933]
			espY1	(espY1) Type III secretion system effector EspY1 [LEE encoded T3SS (SS020)] [Escherichia coli O157:H7 str. EDL933]
			espY2	(espY2) Type III secretion system effector EspY2 [LEE encoded T3SS (SS020)] [Escherichia coli O157:H7 str. EDL933]
			espY3	(espY3) Type III secretion system effector EspY3 [LEE encoded T3SS (SS020)] [Escherichia coli O157:H7 str. EDL933]
			espY4	(espY4) Type III secretion system effector EspY4 [LEE encoded T3SS (SS020)] [Escherichia coli O157:H7 str. EDL933]
			etgA	(etgA) T3SS-associated peptidoglycan lytic enzyme [LEE encoded T3SS (SS020)] [Escherichia coli O157:H7 str. EDL933]
			map	(map) Type III secretion system effector Map Rho guanine exchange factor [Map (VF0195)] [Escherichia coli O157:H7 str. EDL933]
			nleA/espI	(nleA/espI) Type III secretion system effector NleA [NleA/EspI (VF0338)] [Escherichia coli O157:H7 str. EDL933]
			nleB1	(nleB1) Type III secretion system effector nleB1 [LEE encoded T3SS (SS020)] [Escherichia coli O157:H7 str. EDL933]
			nleB2	(nleB2) Type III secretion system effector NleB2 [LEE encoded T3SS (SS020)] [Escherichia coli O157:H7 str. EDL933]
			nleC	(nleC) Type III secretion system effector NleC zinc metalloprotease [NleC (VF0340)] [Escherichia coli O157:H7 str. EDL933]
			nleD	(nleD) Type III secretion system effector NleD [NleD (VF0343)] [Escherichia coli O157:H7 str. EDL933]
			nleE	(nleE) Type III secretion system effector NleE [LEE encoded T3SS (SS020)] [Escherichia coli O157:H7 str. EDL933]
			nleF	(nleF) Type III secretion system effector NleF caspase inhibitor [LEE encoded T3SS (SS020)] [Escherichia coli O157:H7 str. EDL933]
			nleG7'	(nleG7') Type III secretion system effector NleG7 E3 Ubiquitin Ligase [LEE encoded T3SS (SS020)] [Escherichia coli O157:H7 str. EDL933]
			nleH1	(nleH1) Type III secretion system effector NleH1 [LEE encoded T3SS (SS020)] [Escherichia coli O157:H7 str. EDL933]
			nleH2	(nleH2) Type III secretion system effector NleH2 [LEE encoded T3SS (SS020)] [Escherichia coli O157:H7 str. EDL933]
			paa	(paa) outer membrane adhesin Paa [Paa (VF0194)] [Escherichia coli O157:H7 str. EDL933]
			sepD	(sepD) Type III secretion system secretion switch protein SepD [LEE encoded T3SS (SS020)] [Escherichia coli O157:H7 str. EDL933]
			sepL	(sepL) Type III secretion system secretion gatekeeper SepL [TTSS (VF0191)] [Escherichia coli O157:H7 str. EDL933]
			sepQ/escQ	(sepQ/escQ) Type III secetion system C ring protein EscQ [TTSS (VF0191)] [Escherichia coli O157:H7 str. EDL933]
			sepZ/espZ	(sepZ/espZ) Type III secretion system effector EspZ [TTSS (VF0191)] [Escherichia coli O157:H7 str. EDL933]
			shuA	(shuA) outer membrane heme/hemoglobin receptor ShuA [Shu (VF0256)] [Shigella dysenteriae Sd197]
			shuS	(shuS) heme/hemoglobin transport protein ShuS [Shu (VF0256)] [Shigella dysenteriae Sd197]
			shuT	(shuT) periplasmic binding protein ShuT [Shu (VF0256)] [Shigella dysenteriae Sd197]
			shuX	(shuX) shu locus protein ShuX [Shu (VF0256)] [Shigella dysenteriae Sd197]
			shuY	(shuY) shu locus protein ShuY [Shu (VF0256)] [Shigella dysenteriae Sd197]
			stx1A	(stx1A) shiga-like toxin 1 subunit A encoded within prophage CP-933V [Stx (VF0206)] [Escherichia coli O157:H7 str. EDL933]
			stx1B	(stx1B) shiga-like toxin 1 subunit B encoded within prophage CP-933V [Stx (VF0206)] [Escherichia coli O157:H7 str. EDL933]
			stx2A	(stx2A) shiga-like toxin II A subunit encoded by bacteriophage BP-933W [Stx (VF0206)] [Escherichia coli O157:H7 str. EDL933]
			stx2B	(stx2B) shiga-like toxin II B subunit encoded by bacteriophage BP-933W [Stx (VF0206)] [Escherichia coli O157:H7 str. EDL933]
			tir	(tir) translocated intimin receptor protein [Tir (VF0193)] [Escherichia coli O157:H7 str. EDL933]

## Sheet: BC12
	Reference Strain	Assembler	Polishing tool	GENE	PRODUCT
	Reference strain O157H7_EDL933	Flye	NextPolish and Medaka	faeJ	(faeJ) fimbrial protein FaeJ [K88 pili/F4 fimbriae (AI040)] [Escherichia coli SE11]
				faeI	(faeI) fimbrial protein FaeI [K88 pili/F4 fimbriae (AI040)] [Escherichia coli SE11]
				faeH	(faeH) fimbrial protein FaeH [K88 pili/F4 fimbriae (AI040)] [Escherichia coli SE11]
				faeE	(faeE) fimbrial chaperone FaeE [K88 pili/F4 fimbriae (AI040)] [Escherichia coli SE11]
				faeD	(faeD) fimbrial usher protein FaeD [K88 pili/F4 fimbriae (AI040)] [Escherichia coli SE11]
				faeC	(faeC) FaeC [K88 pili/F4 fimbriae (AI040)] [Escherichia coli]
				espR4	(espR4) Type III secretion system effector espR4 [LEE encoded T3SS (SS020)] [Escherichia coli O157:H7 str. EDL933]
				espL1	(espL1) Type III secretion system effector espL1 [LEE encoded T3SS (SS020)] [Escherichia coli O157:H7 str. EDL933]
				espR1	(espR1) Type III secretion system effector espR1 [LEE encoded T3SS (SS020)] [Escherichia coli O157:H7 str. EDL933]
				gtrA	(gtrA) bactoprenol-linked glucose translocase/flippase [LPS (VF0124)] [Shigella flexneri 2a str. 301]
				entA	(entA) 23-dihydro-23-dihydroxybenzoate dehydrogenase [Enterobactin (VF0228)] [Escherichia coli CFT073]
				entB	(entB) isochorismatase [Enterobactin (VF0228)] [Escherichia coli CFT073]
				entE	(entE) 23-dihydroxybenzoate-AMP ligase component of enterobactin synthase multienzyme complex [Enterobactin (VF0228)] [Escherichia coli CFT073]
				entC	(entC) isochorismate synthase 1 [Enterobactin (VF0228)] [Escherichia coli CFT073]
				fepB	(fepB) ferrienterobactin ABC transporter periplasmic binding protein [Enterobactin (VF0228)] [Escherichia coli CFT073]
				entS	(entS) enterobactin exporter iron-regulated [enterobactin (IA019)] [Escherichia coli CFT073]
				fepD	(fepD) ferrienterobactin ABC transporter permease [Enterobactin (VF0228)] [Escherichia coli CFT073]
				fepG	(fepG) iron-enterobactin ABC transporter permease [Enterobactin (VF0228)] [Escherichia coli CFT073]
				fepC	(fepC) ferrienterobactin ABC transporter ATPase [Enterobactin (VF0228)] [Escherichia coli CFT073]
				entF	(entF) enterobactin synthase multienzyme complex component ATP-dependent [Enterobactin (VF0228)] [Escherichia coli CFT073]
				fes	(fes) enterobactin/ferric enterobactin esterase [enterobactin (IA019)] [Escherichia coli CFT073]
				fepA	(fepA) ferrienterobactin outer membrane transporter [Enterobactin (VF0228)] [Escherichia coli CFT073]
				entD	(entD) phosphopantetheinyl transferase component of enterobactin synthase multienzyme complex [Enterobactin (VF0228)] [Escherichia coli CFT073]
				espY3	(espY3) Type III secretion system effector EspY3 [LEE encoded T3SS (SS020)] [Escherichia coli O157:H7 str. EDL933]
				fdeC	(fdeC) adhesin FdeC [FdeC (VF0506)] [Escherichia coli O45:K1:H7 str. S88]
				ykgK/ecpR	(ykgK/ecpR) regulator protein EcpR [ECP (VF0404)] [Escherichia coli O157:H7 str. EDL933]
				yagZ/ecpA	(yagZ/ecpA) E. coli common pilus structural subunit EcpA [ECP (VF0404)] [Escherichia coli O157:H7 str. EDL933]
				yagY/ecpB	(yagY/ecpB) E. coli common pilus chaperone EcpB [ECP (VF0404)] [Escherichia coli O157:H7 str. EDL933]
				yagX/ecpC	(yagX/ecpC) E. coli common pilus usher EcpC [ECP (VF0404)] [Escherichia coli O157:H7 str. EDL933]
				yagW/ecpD	(yagW/ecpD) polymerized tip adhesin of ECP fibers [ECP (VF0404)] [Escherichia coli O157:H7 str. EDL933]
				yagV/ecpE	(yagV/ecpE) E. coli common pilus chaperone EcpE [ECP (VF0404)] [Escherichia coli O157:H7 str. EDL933]
				espY2	(espY2) Type III secretion system effector EspY2 [LEE encoded T3SS (SS020)] [Escherichia coli O157:H7 str. EDL933]
				espY1	(espY1) Type III secretion system effector EspY1 [LEE encoded T3SS (SS020)] [Escherichia coli O157:H7 str. EDL933]
				espX1	(espX1) Type III secretion system effector EspX1 [LEE encoded T3SS (SS020)] [Escherichia coli O157:H7 str. EDL933]
				fimH	(fimH) FimH protein precursor [Type 1 fimbriae (VF0221)] [Escherichia coli CFT073]
				fimG	(fimG) FimG protein precursor [Type 1 fimbriae (VF0221)] [Escherichia coli CFT073]
				fimF	(fimF) FimF protein precursor [Type 1 fimbriae (VF0221)] [Escherichia coli CFT073]
				fimD	(fimD) Outer membrane usher protein fimD precursor [Type 1 fimbriae (VF0221)] [Escherichia coli CFT073]
				fimC	(fimC) Chaperone protein fimC precursor [Type 1 fimbriae (VF0221)] [Escherichia coli CFT073]
				fimI	(fimI) Fimbrin-like protein fimI precursor [Type 1 fimbriae (VF0221)] [Escherichia coli CFT073]
				fimA	(fimA) Type-1 fimbrial protein A chain precursor [Type 1 fimbriae (VF0221)] [Escherichia coli CFT073]
				fimE	(fimE) Type 1 fimbriae Regulatory protein fimE [Type 1 fimbriae (VF0221)] [Escherichia coli CFT073]
				fimB	(fimB) Type 1 fimbriae Regulatory protein fimB [Type 1 fimbriae (VF0221)] [Escherichia coli CFT073]
				espX5	(espX5) Type III secretion system effector EspX5 [LEE encoded T3SS (SS020)] [Escherichia coli O157:H7 str. EDL933]
				espX4	(espX4) Type III secretion system effector EspX4 [LEE encoded T3SS (SS020)] [Escherichia coli O157:H7 str. EDL933]
				espL4	(espL4) Type III secretion system effector EspL4 [LEE encoded T3SS (SS020)] [Escherichia coli O157:H7 str. EDL933]
				aslA	(aslA) putative arylsulfatase [AslA (VF0238)] [Escherichia coli O18:K1:H7 str. RS218]
				espY4	(espY4) Type III secretion system effector EspY4 [LEE encoded T3SS (SS020)] [Escherichia coli O157:H7 str. EDL933]
				chuV	(chuV) ATP-binding hydrophilic protein ChuV [Chu (VF0227)] [Escherichia coli CFT073]
				chuU	(chuU) heme permease protein ChuU [Chu (VF0227)] [Escherichia coli CFT073]
				chuY	(chuY) ChuY [Chu (VF0227)] [Escherichia coli CFT073]
				shuX	(shuX) shu locus protein ShuX [Shu (VF0256)] [Shigella dysenteriae Sd197]
				chuW	(chuW) Putative oxygen independent coproporphyrinogen III oxidase [Chu (VF0227)] [Escherichia coli CFT073]
				shuT	(shuT) periplasmic binding protein ShuT [Shu (VF0256)] [Shigella dysenteriae Sd197]
				shuA	(shuA) outer membrane heme/hemoglobin receptor ShuA [Shu (VF0256)] [Shigella dysenteriae Sd197]
				chuS	(chuS) heme oxygenase ChuS [Chu (VF0227)] [Escherichia coli CFT073]
				gspC	(gspC) general secretion pathway protein C [T2SS (VF0333)] [Shigella dysenteriae Sd197]
				gspD	(gspD) general secretion pathway protein D [T2SS (VF0333)] [Shigella dysenteriae Sd197]
				gspE	(gspE) general secretion pathway protein E [T2SS (VF0333)] [Shigella dysenteriae Sd197]
				gspF	(gspF) general secretion pathway protein F [T2SS (VF0333)] [Shigella dysenteriae Sd197]
				gspG	(gspG) general secretion pathway protein G [T2SS (VF0333)] [Shigella dysenteriae Sd197]
				gspH	(gspH) general secretion pathway protein H [T2SS (VF0333)] [Shigella dysenteriae Sd197]
				gspI	(gspI) general secretion pathway protein I [T2SS (VF0333)] [Shigella dysenteriae Sd197]
				gspJ	(gspJ) general secretion pathway protein J [T2SS (VF0333)] [Shigella dysenteriae Sd197]
				gspK	(gspK) general secretion pathway protein K [T2SS (VF0333)] [Shigella dysenteriae Sd197]
				gspL	(gspL) general secretion pathway protein L [T2SS (VF0333)] [Shigella dysenteriae Sd197]
				gspM	(gspM) general secretion pathway protein M [T2SS (VF0333)] [Shigella dysenteriae Sd197]
				kpsM	(kpsM) KpsM [K1 capsule (VF0239)] [Escherichia coli O18:K1:H7 str. RS218]
				kpsD	(kpsD) KpsD [K1 capsule (VF0239)] [Escherichia coli O18:K1:H7 str. RS218]
				ompA	(ompA) outer membrane protein A [OmpA (VF0236)] [Escherichia coli O18:K1:H7 str. RS218]
				csgB	(csgB) minor curlin subunit precursor curli nucleator protein CsgB [Agf (VF0103)] [Salmonella enterica subsp. enterica serovar Typhimurium str. LT2]
				csgD	(csgD) DNA-binding transcriptional regulator CsgD [curli fibers/thin aggregative fimbriae (AGF) (AI094)] [Salmonella enterica subsp. enterica serovar Typhimurium str. LT2]
				csgF	(csgF) curli production assembly/transport protein CsgF [Agf (VF0103)] [Salmonella enterica subsp. enterica serovar Typhimurium str. LT2]
				csgG	(csgG) curli production assembly/transport protein CsgG [Agf (VF0103)] [Salmonella enterica subsp. enterica serovar Typhimurium str. LT2]
		Flye	Racon	faeJ	(faeJ) fimbrial protein FaeJ [K88 pili/F4 fimbriae (AI040)] [Escherichia coli SE11]
				faeI	(faeI) fimbrial protein FaeI [K88 pili/F4 fimbriae (AI040)] [Escherichia coli SE11]
				faeE	(faeE) fimbrial chaperone FaeE [K88 pili/F4 fimbriae (AI040)] [Escherichia coli SE11]
				faeD	(faeD) fimbrial usher protein FaeD [K88 pili/F4 fimbriae (AI040)] [Escherichia coli SE11]
				faeC	(faeC) FaeC [K88 pili/F4 fimbriae (AI040)] [Escherichia coli]
				espR4	(espR4) Type III secretion system effector espR4 [LEE encoded T3SS (SS020)] [Escherichia coli O157:H7 str. EDL933]
				espL1	(espL1) Type III secretion system effector espL1 [LEE encoded T3SS (SS020)] [Escherichia coli O157:H7 str. EDL933]
				espR1	(espR1) Type III secretion system effector espR1 [LEE encoded T3SS (SS020)] [Escherichia coli O157:H7 str. EDL933]
				gtrA	(gtrA) bactoprenol-linked glucose translocase/flippase [LPS (VF0124)] [Shigella flexneri 2a str. 301]
				entA	(entA) 23-dihydro-23-dihydroxybenzoate dehydrogenase [Enterobactin (VF0228)] [Escherichia coli CFT073]
				entB	(entB) isochorismatase [Enterobactin (VF0228)] [Escherichia coli CFT073]
				entE	(entE) 23-dihydroxybenzoate-AMP ligase component of enterobactin synthase multienzyme complex [Enterobactin (VF0228)] [Escherichia coli CFT073]
				entC	(entC) isochorismate synthase 1 [Enterobactin (VF0228)] [Escherichia coli CFT073]
				fepB	(fepB) ferrienterobactin ABC transporter periplasmic binding protein [Enterobactin (VF0228)] [Escherichia coli CFT073]
				entS	(entS) enterobactin exporter iron-regulated [enterobactin (IA019)] [Escherichia coli CFT073]
				fepD	(fepD) ferrienterobactin ABC transporter permease [Enterobactin (VF0228)] [Escherichia coli CFT073]
				fepG	(fepG) iron-enterobactin ABC transporter permease [Enterobactin (VF0228)] [Escherichia coli CFT073]
				fepC	(fepC) ferrienterobactin ABC transporter ATPase [Enterobactin (VF0228)] [Escherichia coli CFT073]
				entF	(entF) enterobactin synthase multienzyme complex component ATP-dependent [Enterobactin (VF0228)] [Escherichia coli CFT073]
				fes	(fes) enterobactin/ferric enterobactin esterase [enterobactin (IA019)] [Escherichia coli CFT073]
				fepA	(fepA) ferrienterobactin outer membrane transporter [Enterobactin (VF0228)] [Escherichia coli CFT073]
				entD	(entD) phosphopantetheinyl transferase component of enterobactin synthase multienzyme complex [Enterobactin (VF0228)] [Escherichia coli CFT073]
				espY3	(espY3) Type III secretion system effector EspY3 [LEE encoded T3SS (SS020)] [Escherichia coli O157:H7 str. EDL933]
				fdeC	(fdeC) adhesin FdeC [FdeC (VF0506)] [Escherichia coli O45:K1:H7 str. S88]
				ykgK/ecpR	(ykgK/ecpR) regulator protein EcpR [ECP (VF0404)] [Escherichia coli O157:H7 str. EDL933]
				yagZ/ecpA	(yagZ/ecpA) E. coli common pilus structural subunit EcpA [ECP (VF0404)] [Escherichia coli O157:H7 str. EDL933]
				yagY/ecpB	(yagY/ecpB) E. coli common pilus chaperone EcpB [ECP (VF0404)] [Escherichia coli O157:H7 str. EDL933]
				yagX/ecpC	(yagX/ecpC) E. coli common pilus usher EcpC [ECP (VF0404)] [Escherichia coli O157:H7 str. EDL933]
				yagW/ecpD	(yagW/ecpD) polymerized tip adhesin of ECP fibers [ECP (VF0404)] [Escherichia coli O157:H7 str. EDL933]
				yagV/ecpE	(yagV/ecpE) E. coli common pilus chaperone EcpE [ECP (VF0404)] [Escherichia coli O157:H7 str. EDL933]
				espY2	(espY2) Type III secretion system effector EspY2 [LEE encoded T3SS (SS020)] [Escherichia coli O157:H7 str. EDL933]
				espY1	(espY1) Type III secretion system effector EspY1 [LEE encoded T3SS (SS020)] [Escherichia coli O157:H7 str. EDL933]
				espX1	(espX1) Type III secretion system effector EspX1 [LEE encoded T3SS (SS020)] [Escherichia coli O157:H7 str. EDL933]
				fimH	(fimH) FimH protein precursor [Type 1 fimbriae (VF0221)] [Escherichia coli CFT073]
				fimG	(fimG) FimG protein precursor [Type 1 fimbriae (VF0221)] [Escherichia coli CFT073]
				fimF	(fimF) FimF protein precursor [Type 1 fimbriae (VF0221)] [Escherichia coli CFT073]
				fimD	(fimD) Outer membrane usher protein fimD precursor [Type 1 fimbriae (VF0221)] [Escherichia coli CFT073]
				fimC	(fimC) Chaperone protein fimC precursor [Type 1 fimbriae (VF0221)] [Escherichia coli CFT073]
				fimI	(fimI) Fimbrin-like protein fimI precursor [Type 1 fimbriae (VF0221)] [Escherichia coli CFT073]
				fimA	(fimA) Type-1 fimbrial protein A chain precursor [Type 1 fimbriae (VF0221)] [Escherichia coli CFT073]
				fimE	(fimE) Type 1 fimbriae Regulatory protein fimE [Type 1 fimbriae (VF0221)] [Escherichia coli CFT073]
				fimB	(fimB) Type 1 fimbriae Regulatory protein fimB [Type 1 fimbriae (VF0221)] [Escherichia coli CFT073]
				espX5	(espX5) Type III secretion system effector EspX5 [LEE encoded T3SS (SS020)] [Escherichia coli O157:H7 str. EDL933]
				espL4	(espL4) Type III secretion system effector EspL4 [LEE encoded T3SS (SS020)] [Escherichia coli O157:H7 str. EDL933]
				aslA	(aslA) putative arylsulfatase [AslA (VF0238)] [Escherichia coli O18:K1:H7 str. RS218]
				espY4	(espY4) Type III secretion system effector EspY4 [LEE encoded T3SS (SS020)] [Escherichia coli O157:H7 str. EDL933]
				chuV	(chuV) ATP-binding hydrophilic protein ChuV [Chu (VF0227)] [Escherichia coli CFT073]
				chuU	(chuU) heme permease protein ChuU [Chu (VF0227)] [Escherichia coli CFT073]
				chuY	(chuY) ChuY [Chu (VF0227)] [Escherichia coli CFT073]
				shuX	(shuX) shu locus protein ShuX [Shu (VF0256)] [Shigella dysenteriae Sd197]
				chuW	(chuW) Putative oxygen independent coproporphyrinogen III oxidase [Chu (VF0227)] [Escherichia coli CFT073]
				shuT	(shuT) periplasmic binding protein ShuT [Shu (VF0256)] [Shigella dysenteriae Sd197]
				shuA	(shuA) outer membrane heme/hemoglobin receptor ShuA [Shu (VF0256)] [Shigella dysenteriae Sd197]
				chuS	(chuS) heme oxygenase ChuS [Chu (VF0227)] [Escherichia coli CFT073]
				gspC	(gspC) general secretion pathway protein C [T2SS (VF0333)] [Shigella dysenteriae Sd197]
				gspD	(gspD) general secretion pathway protein D [T2SS (VF0333)] [Shigella dysenteriae Sd197]
				gspE	(gspE) general secretion pathway protein E [T2SS (VF0333)] [Shigella dysenteriae Sd197]
				gspF	(gspF) general secretion pathway protein F [T2SS (VF0333)] [Shigella dysenteriae Sd197]
				gspG	(gspG) general secretion pathway protein G [T2SS (VF0333)] [Shigella dysenteriae Sd197]
				gspH	(gspH) general secretion pathway protein H [T2SS (VF0333)] [Shigella dysenteriae Sd197]
				gspI	(gspI) general secretion pathway protein I [T2SS (VF0333)] [Shigella dysenteriae Sd197]
				gspJ	(gspJ) general secretion pathway protein J [T2SS (VF0333)] [Shigella dysenteriae Sd197]
				gspK	(gspK) general secretion pathway protein K [T2SS (VF0333)] [Shigella dysenteriae Sd197]
				gspL	(gspL) general secretion pathway protein L [T2SS (VF0333)] [Shigella dysenteriae Sd197]
				gspM	(gspM) general secretion pathway protein M [T2SS (VF0333)] [Shigella dysenteriae Sd197]
				kpsM	(kpsM) KpsM [K1 capsule (VF0239)] [Escherichia coli O18:K1:H7 str. RS218]
				kpsD	(kpsD) KpsD [K1 capsule (VF0239)] [Escherichia coli O18:K1:H7 str. RS218]
				ompA	(ompA) outer membrane protein A [OmpA (VF0236)] [Escherichia coli O18:K1:H7 str. RS218]
				csgB	(csgB) minor curlin subunit precursor curli nucleator protein CsgB [Agf (VF0103)] [Salmonella enterica subsp. enterica serovar Typhimurium str. LT2]
				csgD	(csgD) DNA-binding transcriptional regulator CsgD [curli fibers/thin aggregative fimbriae (AGF) (AI094)] [Salmonella enterica subsp. enterica serovar Typhimurium str. LT2]
				csgF	(csgF) curli production assembly/transport protein CsgF [Agf (VF0103)] [Salmonella enterica subsp. enterica serovar Typhimurium str. LT2]
				csgG	(csgG) curli production assembly/transport protein CsgG [Agf (VF0103)] [Salmonella enterica subsp. enterica serovar Typhimurium str. LT2]
		Canu	Medaka, NextPolish and Racon	gtrA	(gtrA) bactoprenol-linked glucose translocase/flippase [LPS (VF0124)] [Shigella flexneri 2a str. 301]
				entA	(entA) 23-dihydro-23-dihydroxybenzoate dehydrogenase [Enterobactin (VF0228)] [Escherichia coli CFT073]
				entB	(entB) isochorismatase [Enterobactin (VF0228)] [Escherichia coli CFT073]
				entE	(entE) 23-dihydroxybenzoate-AMP ligase component of enterobactin synthase multienzyme complex [Enterobactin (VF0228)] [Escherichia coli CFT073]
				entC	(entC) isochorismate synthase 1 [Enterobactin (VF0228)] [Escherichia coli CFT073]
				fepB	(fepB) ferrienterobactin ABC transporter periplasmic binding protein [Enterobactin (VF0228)] [Escherichia coli CFT073]
				entS	(entS) enterobactin exporter iron-regulated [enterobactin (IA019)] [Escherichia coli CFT073]
				fepD	(fepD) ferrienterobactin ABC transporter permease [Enterobactin (VF0228)] [Escherichia coli CFT073]
				fepG	(fepG) iron-enterobactin ABC transporter permease [Enterobactin (VF0228)] [Escherichia coli CFT073]
				fepC	(fepC) ferrienterobactin ABC transporter ATPase [Enterobactin (VF0228)] [Escherichia coli CFT073]
				entF	(entF) enterobactin synthase multienzyme complex component ATP-dependent [Enterobactin (VF0228)] [Escherichia coli CFT073]
				fes	(fes) enterobactin/ferric enterobactin esterase [enterobactin (IA019)] [Escherichia coli CFT073]
				fepA	(fepA) ferrienterobactin outer membrane transporter [Enterobactin (VF0228)] [Escherichia coli CFT073]
				entD	(entD) phosphopantetheinyl transferase component of enterobactin synthase multienzyme complex [Enterobactin (VF0228)] [Escherichia coli CFT073]
				espY3	(espY3) Type III secretion system effector EspY3 [LEE encoded T3SS (SS020)] [Escherichia coli O157:H7 str. EDL933]
				fdeC	(fdeC) adhesin FdeC [FdeC (VF0506)] [Escherichia coli O45:K1:H7 str. S88]
				ykgK/ecpR	(ykgK/ecpR) regulator protein EcpR [ECP (VF0404)] [Escherichia coli O157:H7 str. EDL933]
				yagZ/ecpA	(yagZ/ecpA) E. coli common pilus structural subunit EcpA [ECP (VF0404)] [Escherichia coli O157:H7 str. EDL933]
				yagY/ecpB	(yagY/ecpB) E. coli common pilus chaperone EcpB [ECP (VF0404)] [Escherichia coli O157:H7 str. EDL933]
				yagX/ecpC	(yagX/ecpC) E. coli common pilus usher EcpC [ECP (VF0404)] [Escherichia coli O157:H7 str. EDL933]
				yagW/ecpD	(yagW/ecpD) polymerized tip adhesin of ECP fibers [ECP (VF0404)] [Escherichia coli O157:H7 str. EDL933]
				yagV/ecpE	(yagV/ecpE) E. coli common pilus chaperone EcpE [ECP (VF0404)] [Escherichia coli O157:H7 str. EDL933]
				espY2	(espY2) Type III secretion system effector EspY2 [LEE encoded T3SS (SS020)] [Escherichia coli O157:H7 str. EDL933]
				espY1	(espY1) Type III secretion system effector EspY1 [LEE encoded T3SS (SS020)] [Escherichia coli O157:H7 str. EDL933]
				espX1	(espX1) Type III secretion system effector EspX1 [LEE encoded T3SS (SS020)] [Escherichia coli O157:H7 str. EDL933]
				fimH	(fimH) FimH protein precursor [Type 1 fimbriae (VF0221)] [Escherichia coli CFT073]
				fimG	(fimG) FimG protein precursor [Type 1 fimbriae (VF0221)] [Escherichia coli CFT073]
				fimF	(fimF) FimF protein precursor [Type 1 fimbriae (VF0221)] [Escherichia coli CFT073]
				fimD	(fimD) Outer membrane usher protein fimD precursor [Type 1 fimbriae (VF0221)] [Escherichia coli CFT073]
				fimC	(fimC) Chaperone protein fimC precursor [Type 1 fimbriae (VF0221)] [Escherichia coli CFT073]
				fimI	(fimI) Fimbrin-like protein fimI precursor [Type 1 fimbriae (VF0221)] [Escherichia coli CFT073]
				fimA	(fimA) Type-1 fimbrial protein A chain precursor [Type 1 fimbriae (VF0221)] [Escherichia coli CFT073]
				fimE	(fimE) Type 1 fimbriae Regulatory protein fimE [Type 1 fimbriae (VF0221)] [Escherichia coli CFT073]
				fimB	(fimB) Type 1 fimbriae Regulatory protein fimB [Type 1 fimbriae (VF0221)] [Escherichia coli CFT073]
				espX5	(espX5) Type III secretion system effector EspX5 [LEE encoded T3SS (SS020)] [Escherichia coli O157:H7 str. EDL933]
				espX4	(espX4) Type III secretion system effector EspX4 [LEE encoded T3SS (SS020)] [Escherichia coli O157:H7 str. EDL933]
				espL4	(espL4) Type III secretion system effector EspL4 [LEE encoded T3SS (SS020)] [Escherichia coli O157:H7 str. EDL933]
				aslA	(aslA) putative arylsulfatase [AslA (VF0238)] [Escherichia coli O18:K1:H7 str. RS218]
				espY4	(espY4) Type III secretion system effector EspY4 [LEE encoded T3SS (SS020)] [Escherichia coli O157:H7 str. EDL933]
				chuV	(chuV) ATP-binding hydrophilic protein ChuV [Chu (VF0227)] [Escherichia coli CFT073]
				chuU	(chuU) heme permease protein ChuU [Chu (VF0227)] [Escherichia coli CFT073]
				chuY	(chuY) ChuY [Chu (VF0227)] [Escherichia coli CFT073]
				shuX	(shuX) shu locus protein ShuX [Shu (VF0256)] [Shigella dysenteriae Sd197]
				chuW	(chuW) Putative oxygen independent coproporphyrinogen III oxidase [Chu (VF0227)] [Escherichia coli CFT073]
				shuT	(shuT) periplasmic binding protein ShuT [Shu (VF0256)] [Shigella dysenteriae Sd197]
				shuA	(shuA) outer membrane heme/hemoglobin receptor ShuA [Shu (VF0256)] [Shigella dysenteriae Sd197]
				chuS	(chuS) heme oxygenase ChuS [Chu (VF0227)] [Escherichia coli CFT073]
				gspC	(gspC) general secretion pathway protein C [T2SS (VF0333)] [Shigella dysenteriae Sd197]
				gspD	(gspD) general secretion pathway protein D [T2SS (VF0333)] [Shigella dysenteriae Sd197]
				gspE	(gspE) general secretion pathway protein E [T2SS (VF0333)] [Shigella dysenteriae Sd197]
				gspF	(gspF) general secretion pathway protein F [T2SS (VF0333)] [Shigella dysenteriae Sd197]
				gspG	(gspG) general secretion pathway protein G [T2SS (VF0333)] [Shigella dysenteriae Sd197]
				gspH	(gspH) general secretion pathway protein H [T2SS (VF0333)] [Shigella dysenteriae Sd197]
				gspI	(gspI) general secretion pathway protein I [T2SS (VF0333)] [Shigella dysenteriae Sd197]
				gspJ	(gspJ) general secretion pathway protein J [T2SS (VF0333)] [Shigella dysenteriae Sd197]
				gspK	(gspK) general secretion pathway protein K [T2SS (VF0333)] [Shigella dysenteriae Sd197]
				gspL	(gspL) general secretion pathway protein L [T2SS (VF0333)] [Shigella dysenteriae Sd197]
				gspM	(gspM) general secretion pathway protein M [T2SS (VF0333)] [Shigella dysenteriae Sd197]
				kpsM	(kpsM) KpsM [K1 capsule (VF0239)] [Escherichia coli O18:K1:H7 str. RS218]
				kpsD	(kpsD) KpsD [K1 capsule (VF0239)] [Escherichia coli O18:K1:H7 str. RS218]
				espR4	(espR4) Type III secretion system effector espR4 [LEE encoded T3SS (SS020)] [Escherichia coli O157:H7 str. EDL933]
				espL1	(espL1) Type III secretion system effector espL1 [LEE encoded T3SS (SS020)] [Escherichia coli O157:H7 str. EDL933]
				espR1	(espR1) Type III secretion system effector espR1 [LEE encoded T3SS (SS020)] [Escherichia coli O157:H7 str. EDL933]
				csgB	(csgB) minor curlin subunit precursor curli nucleator protein CsgB [Agf (VF0103)] [Salmonella enterica subsp. enterica serovar Typhimurium str. LT2]
				csgD	(csgD) DNA-binding transcriptional regulator CsgD [curli fibers/thin aggregative fimbriae (AGF) (AI094)] [Salmonella enterica subsp. enterica serovar Typhimurium str. LT2]
				csgF	(csgF) curli production assembly/transport protein CsgF [Agf (VF0103)] [Salmonella enterica subsp. enterica serovar Typhimurium str. LT2]
				csgG	(csgG) curli production assembly/transport protein CsgG [Agf (VF0103)] [Salmonella enterica subsp. enterica serovar Typhimurium str. LT2]
				ompA	(ompA) outer membrane protein A [OmpA (VF0236)] [Escherichia coli O18:K1:H7 str. RS218]
				faeC	(faeC) FaeC [K88 pili/F4 fimbriae (AI040)] [Escherichia coli]
				faeD	(faeD) fimbrial usher protein FaeD [K88 pili/F4 fimbriae (AI040)] [Escherichia coli SE11]
				faeE	(faeE) fimbrial chaperone FaeE [K88 pili/F4 fimbriae (AI040)] [Escherichia coli SE11]
				faeH	(faeH) fimbrial protein FaeH [K88 pili/F4 fimbriae (AI040)] [Escherichia coli SE11]
				faeI	(faeI) fimbrial protein FaeI [K88 pili/F4 fimbriae (AI040)] [Escherichia coli SE11]
				faeJ	(faeJ) fimbrial protein FaeJ [K88 pili/F4 fimbriae (AI040)] [Escherichia coli SE11]
		wtdbg2	Medaka and Racon	espY2	(espY2) Type III secretion system effector EspY2 [LEE encoded T3SS (SS020)] [Escherichia coli O157:H7 str. EDL933]
				espY1	(espY1) Type III secretion system effector EspY1 [LEE encoded T3SS (SS020)] [Escherichia coli O157:H7 str. EDL933]
				espX1	(espX1) Type III secretion system effector EspX1 [LEE encoded T3SS (SS020)] [Escherichia coli O157:H7 str. EDL933]
				fimH	(fimH) FimH protein precursor [Type 1 fimbriae (VF0221)] [Escherichia coli CFT073]
				fimG	(fimG) FimG protein precursor [Type 1 fimbriae (VF0221)] [Escherichia coli CFT073]
				fimF	(fimF) FimF protein precursor [Type 1 fimbriae (VF0221)] [Escherichia coli CFT073]
				fimD	(fimD) Outer membrane usher protein fimD precursor [Type 1 fimbriae (VF0221)] [Escherichia coli CFT073]
				fimC	(fimC) Chaperone protein fimC precursor [Type 1 fimbriae (VF0221)] [Escherichia coli CFT073]
				fimI	(fimI) Fimbrin-like protein fimI precursor [Type 1 fimbriae (VF0221)] [Escherichia coli CFT073]
				fimA	(fimA) Type-1 fimbrial protein A chain precursor [Type 1 fimbriae (VF0221)] [Escherichia coli CFT073]
				fimE	(fimE) Type 1 fimbriae Regulatory protein fimE [Type 1 fimbriae (VF0221)] [Escherichia coli CFT073]
				fimB	(fimB) Type 1 fimbriae Regulatory protein fimB [Type 1 fimbriae (VF0221)] [Escherichia coli CFT073]
				espX5	(espX5) Type III secretion system effector EspX5 [LEE encoded T3SS (SS020)] [Escherichia coli O157:H7 str. EDL933]
				espX4	(espX4) Type III secretion system effector EspX4 [LEE encoded T3SS (SS020)] [Escherichia coli O157:H7 str. EDL933]
				espL4	(espL4) Type III secretion system effector EspL4 [LEE encoded T3SS (SS020)] [Escherichia coli O157:H7 str. EDL933]
				aslA	(aslA) putative arylsulfatase [AslA (VF0238)] [Escherichia coli O18:K1:H7 str. RS218]
				espY4	(espY4) Type III secretion system effector EspY4 [LEE encoded T3SS (SS020)] [Escherichia coli O157:H7 str. EDL933]
				chuV	(chuV) ATP-binding hydrophilic protein ChuV [Chu (VF0227)] [Escherichia coli CFT073]
				chuU	(chuU) heme permease protein ChuU [Chu (VF0227)] [Escherichia coli CFT073]
				chuY	(chuY) ChuY [Chu (VF0227)] [Escherichia coli CFT073]
				shuX	(shuX) shu locus protein ShuX [Shu (VF0256)] [Shigella dysenteriae Sd197]
				chuW	(chuW) Putative oxygen independent coproporphyrinogen III oxidase [Chu (VF0227)] [Escherichia coli CFT073]
				shuT	(shuT) periplasmic binding protein ShuT [Shu (VF0256)] [Shigella dysenteriae Sd197]
				shuA	(shuA) outer membrane heme/hemoglobin receptor ShuA [Shu (VF0256)] [Shigella dysenteriae Sd197]
				chuS	(chuS) heme oxygenase ChuS [Chu (VF0227)] [Escherichia coli CFT073]
				gspC	(gspC) general secretion pathway protein C [T2SS (VF0333)] [Shigella dysenteriae Sd197]
				gspD	(gspD) general secretion pathway protein D [T2SS (VF0333)] [Shigella dysenteriae Sd197]
				gspE	(gspE) general secretion pathway protein E [T2SS (VF0333)] [Shigella dysenteriae Sd197]
				gspF	(gspF) general secretion pathway protein F [T2SS (VF0333)] [Shigella dysenteriae Sd197]
				gspG	(gspG) general secretion pathway protein G [T2SS (VF0333)] [Shigella dysenteriae Sd197]
				gspH	(gspH) general secretion pathway protein H [T2SS (VF0333)] [Shigella dysenteriae Sd197]
				gspI	(gspI) general secretion pathway protein I [T2SS (VF0333)] [Shigella dysenteriae Sd197]
				gspJ	(gspJ) general secretion pathway protein J [T2SS (VF0333)] [Shigella dysenteriae Sd197]
				gspK	(gspK) general secretion pathway protein K [T2SS (VF0333)] [Shigella dysenteriae Sd197]
				gspL	(gspL) general secretion pathway protein L [T2SS (VF0333)] [Shigella dysenteriae Sd197]
				gspM	(gspM) general secretion pathway protein M [T2SS (VF0333)] [Shigella dysenteriae Sd197]
				kpsM	(kpsM) KpsM [K1 capsule (VF0239)] [Escherichia coli O18:K1:H7 str. RS218]
				kpsD	(kpsD) KpsD [K1 capsule (VF0239)] [Escherichia coli O18:K1:H7 str. RS218]
				espR1	(espR1) Type III secretion system effector espR1 [LEE encoded T3SS (SS020)] [Escherichia coli O157:H7 str. EDL933]
				espL1	(espL1) Type III secretion system effector espL1 [LEE encoded T3SS (SS020)] [Escherichia coli O157:H7 str. EDL933]
				espR4	(espR4) Type III secretion system effector espR4 [LEE encoded T3SS (SS020)] [Escherichia coli O157:H7 str. EDL933]
				ompA	(ompA) outer membrane protein A [OmpA (VF0236)] [Escherichia coli O18:K1:H7 str. RS218]
				gtrA	(gtrA) bactoprenol-linked glucose translocase/flippase [LPS (VF0124)] [Shigella flexneri 2a str. 301]
				entA	(entA) 23-dihydro-23-dihydroxybenzoate dehydrogenase [Enterobactin (VF0228)] [Escherichia coli CFT073]
				entB	(entB) isochorismatase [Enterobactin (VF0228)] [Escherichia coli CFT073]
				entE	(entE) 23-dihydroxybenzoate-AMP ligase component of enterobactin synthase multienzyme complex [Enterobactin (VF0228)] [Escherichia coli CFT073]
				entC	(entC) isochorismate synthase 1 [Enterobactin (VF0228)] [Escherichia coli CFT073]
				fepB	(fepB) ferrienterobactin ABC transporter periplasmic binding protein [Enterobactin (VF0228)] [Escherichia coli CFT073]
				entS	(entS) enterobactin exporter iron-regulated [enterobactin (IA019)] [Escherichia coli CFT073]
				fepD	(fepD) ferrienterobactin ABC transporter permease [Enterobactin (VF0228)] [Escherichia coli CFT073]
				fepG	(fepG) iron-enterobactin ABC transporter permease [Enterobactin (VF0228)] [Escherichia coli CFT073]
				fepC	(fepC) ferrienterobactin ABC transporter ATPase [Enterobactin (VF0228)] [Escherichia coli CFT073]
				entF	(entF) enterobactin synthase multienzyme complex component ATP-dependent [Enterobactin (VF0228)] [Escherichia coli CFT073]
				fes	(fes) enterobactin/ferric enterobactin esterase [enterobactin (IA019)] [Escherichia coli CFT073]
				fepA	(fepA) ferrienterobactin outer membrane transporter [Enterobactin (VF0228)] [Escherichia coli CFT073]
				entD	(entD) phosphopantetheinyl transferase component of enterobactin synthase multienzyme complex [Enterobactin (VF0228)] [Escherichia coli CFT073]
				espY3	(espY3) Type III secretion system effector EspY3 [LEE encoded T3SS (SS020)] [Escherichia coli O157:H7 str. EDL933]
				fdeC	(fdeC) adhesin FdeC [FdeC (VF0506)] [Escherichia coli O45:K1:H7 str. S88]
				ykgK/ecpR	(ykgK/ecpR) regulator protein EcpR [ECP (VF0404)] [Escherichia coli O157:H7 str. EDL933]
				yagZ/ecpA	(yagZ/ecpA) E. coli common pilus structural subunit EcpA [ECP (VF0404)] [Escherichia coli O157:H7 str. EDL933]
				yagY/ecpB	(yagY/ecpB) E. coli common pilus chaperone EcpB [ECP (VF0404)] [Escherichia coli O157:H7 str. EDL933]
				yagX/ecpC	(yagX/ecpC) E. coli common pilus usher EcpC [ECP (VF0404)] [Escherichia coli O157:H7 str. EDL933]
				yagW/ecpD	(yagW/ecpD) polymerized tip adhesin of ECP fibers [ECP (VF0404)] [Escherichia coli O157:H7 str. EDL933]
				yagV/ecpE	(yagV/ecpE) E. coli common pilus chaperone EcpE [ECP (VF0404)] [Escherichia coli O157:H7 str. EDL933]
				csgG	(csgG) curli production assembly/transport protein CsgG [Agf (VF0103)] [Salmonella enterica subsp. enterica serovar Typhimurium str. LT2]
				csgF	(csgF) curli production assembly/transport protein CsgF [Agf (VF0103)] [Salmonella enterica subsp. enterica serovar Typhimurium str. LT2]
				csgD	(csgD) DNA-binding transcriptional regulator CsgD [curli fibers/thin aggregative fimbriae (AGF) (AI094)] [Salmonella enterica subsp. enterica serovar Typhimurium str. LT2]
				csgB	(csgB) minor curlin subunit precursor curli nucleator protein CsgB [Agf (VF0103)] [Salmonella enterica subsp. enterica serovar Typhimurium str. LT2]
				faeC	(faeC) FaeC [K88 pili/F4 fimbriae (AI040)] [Escherichia coli]
				faeD	(faeD) fimbrial usher protein FaeD [K88 pili/F4 fimbriae (AI040)] [Escherichia coli SE11]
				faeE	(faeE) fimbrial chaperone FaeE [K88 pili/F4 fimbriae (AI040)] [Escherichia coli SE11]
				faeH	(faeH) fimbrial protein FaeH [K88 pili/F4 fimbriae (AI040)] [Escherichia coli SE11]
				faeI	(faeI) fimbrial protein FaeI [K88 pili/F4 fimbriae (AI040)] [Escherichia coli SE11]
				faeJ	(faeJ) fimbrial protein FaeJ [K88 pili/F4 fimbriae (AI040)] [Escherichia coli SE11]
		Wtdbg2	NextPolish	espY2	(espY2) Type III secretion system effector EspY2 [LEE encoded T3SS (SS020)] [Escherichia coli O157:H7 str. EDL933]
				espY1	(espY1) Type III secretion system effector EspY1 [LEE encoded T3SS (SS020)] [Escherichia coli O157:H7 str. EDL933]
				espX1	(espX1) Type III secretion system effector EspX1 [LEE encoded T3SS (SS020)] [Escherichia coli O157:H7 str. EDL933]
				fimH	(fimH) FimH protein precursor [Type 1 fimbriae (VF0221)] [Escherichia coli CFT073]
				fimG	(fimG) FimG protein precursor [Type 1 fimbriae (VF0221)] [Escherichia coli CFT073]
				fimF	(fimF) FimF protein precursor [Type 1 fimbriae (VF0221)] [Escherichia coli CFT073]
				fimD	(fimD) Outer membrane usher protein fimD precursor [Type 1 fimbriae (VF0221)] [Escherichia coli CFT073]
				fimC	(fimC) Chaperone protein fimC precursor [Type 1 fimbriae (VF0221)] [Escherichia coli CFT073]
				fimI	(fimI) Fimbrin-like protein fimI precursor [Type 1 fimbriae (VF0221)] [Escherichia coli CFT073]
				fimA	(fimA) Type-1 fimbrial protein A chain precursor [Type 1 fimbriae (VF0221)] [Escherichia coli CFT073]
				fimE	(fimE) Type 1 fimbriae Regulatory protein fimE [Type 1 fimbriae (VF0221)] [Escherichia coli CFT073]
				fimB	(fimB) Type 1 fimbriae Regulatory protein fimB [Type 1 fimbriae (VF0221)] [Escherichia coli CFT073]
				espX5	(espX5) Type III secretion system effector EspX5 [LEE encoded T3SS (SS020)] [Escherichia coli O157:H7 str. EDL933]
				espX4	(espX4) Type III secretion system effector EspX4 [LEE encoded T3SS (SS020)] [Escherichia coli O157:H7 str. EDL933]
				espL4	(espL4) Type III secretion system effector EspL4 [LEE encoded T3SS (SS020)] [Escherichia coli O157:H7 str. EDL933]
				aslA	(aslA) putative arylsulfatase [AslA (VF0238)] [Escherichia coli O18:K1:H7 str. RS218]
				espY4	(espY4) Type III secretion system effector EspY4 [LEE encoded T3SS (SS020)] [Escherichia coli O157:H7 str. EDL933]
				chuV	(chuV) ATP-binding hydrophilic protein ChuV [Chu (VF0227)] [Escherichia coli CFT073]
				chuU	(chuU) heme permease protein ChuU [Chu (VF0227)] [Escherichia coli CFT073]
				chuY	(chuY) ChuY [Chu (VF0227)] [Escherichia coli CFT073]
				shuX	(shuX) shu locus protein ShuX [Shu (VF0256)] [Shigella dysenteriae Sd197]
				chuW	(chuW) Putative oxygen independent coproporphyrinogen III oxidase [Chu (VF0227)] [Escherichia coli CFT073]
				shuT	(shuT) periplasmic binding protein ShuT [Shu (VF0256)] [Shigella dysenteriae Sd197]
				shuA	(shuA) outer membrane heme/hemoglobin receptor ShuA [Shu (VF0256)] [Shigella dysenteriae Sd197]
				chuS	(chuS) heme oxygenase ChuS [Chu (VF0227)] [Escherichia coli CFT073]
				gspC	(gspC) general secretion pathway protein C [T2SS (VF0333)] [Shigella dysenteriae Sd197]
				gspD	(gspD) general secretion pathway protein D [T2SS (VF0333)] [Shigella dysenteriae Sd197]
				gspE	(gspE) general secretion pathway protein E [T2SS (VF0333)] [Shigella dysenteriae Sd197]
				gspF	(gspF) general secretion pathway protein F [T2SS (VF0333)] [Shigella dysenteriae Sd197]
				gspG	(gspG) general secretion pathway protein G [T2SS (VF0333)] [Shigella dysenteriae Sd197]
				gspH	(gspH) general secretion pathway protein H [T2SS (VF0333)] [Shigella dysenteriae Sd197]
				gspI	(gspI) general secretion pathway protein I [T2SS (VF0333)] [Shigella dysenteriae Sd197]
				gspJ	(gspJ) general secretion pathway protein J [T2SS (VF0333)] [Shigella dysenteriae Sd197]
				gspK	(gspK) general secretion pathway protein K [T2SS (VF0333)] [Shigella dysenteriae Sd197]
				gspL	(gspL) general secretion pathway protein L [T2SS (VF0333)] [Shigella dysenteriae Sd197]
				gspM	(gspM) general secretion pathway protein M [T2SS (VF0333)] [Shigella dysenteriae Sd197]
				kpsM	(kpsM) KpsM [K1 capsule (VF0239)] [Escherichia coli O18:K1:H7 str. RS218]
				kpsD	(kpsD) KpsD [K1 capsule (VF0239)] [Escherichia coli O18:K1:H7 str. RS218]
				espR1	(espR1) Type III secretion system effector espR1 [LEE encoded T3SS (SS020)] [Escherichia coli O157:H7 str. EDL933]
				espL1	(espL1) Type III secretion system effector espL1 [LEE encoded T3SS (SS020)] [Escherichia coli O157:H7 str. EDL933]
				espR4	(espR4) Type III secretion system effector espR4 [LEE encoded T3SS (SS020)] [Escherichia coli O157:H7 str. EDL933]
				ompA	(ompA) outer membrane protein A [OmpA (VF0236)] [Escherichia coli O18:K1:H7 str. RS218]
				gtrA	(gtrA) bactoprenol-linked glucose translocase/flippase [LPS (VF0124)] [Shigella flexneri 2a str. 301]
				entA	(entA) 23-dihydro-23-dihydroxybenzoate dehydrogenase [Enterobactin (VF0228)] [Escherichia coli CFT073]
				entB	(entB) isochorismatase [Enterobactin (VF0228)] [Escherichia coli CFT073]
				entE	(entE) 23-dihydroxybenzoate-AMP ligase component of enterobactin synthase multienzyme complex [Enterobactin (VF0228)] [Escherichia coli CFT073]
				entC	(entC) isochorismate synthase 1 [Enterobactin (VF0228)] [Escherichia coli CFT073]
				fepB	(fepB) ferrienterobactin ABC transporter periplasmic binding protein [Enterobactin (VF0228)] [Escherichia coli CFT073]
				entS	(entS) enterobactin exporter iron-regulated [enterobactin (IA019)] [Escherichia coli CFT073]
				fepD	(fepD) ferrienterobactin ABC transporter permease [Enterobactin (VF0228)] [Escherichia coli CFT073]
				fepG	(fepG) iron-enterobactin ABC transporter permease [Enterobactin (VF0228)] [Escherichia coli CFT073]
				fepC	(fepC) ferrienterobactin ABC transporter ATPase [Enterobactin (VF0228)] [Escherichia coli CFT073]
				entF	(entF) enterobactin synthase multienzyme complex component ATP-dependent [Enterobactin (VF0228)] [Escherichia coli CFT073]
				fes	(fes) enterobactin/ferric enterobactin esterase [enterobactin (IA019)] [Escherichia coli CFT073]
				fepA	(fepA) ferrienterobactin outer membrane transporter [Enterobactin (VF0228)] [Escherichia coli CFT073]
				entD	(entD) phosphopantetheinyl transferase component of enterobactin synthase multienzyme complex [Enterobactin (VF0228)] [Escherichia coli CFT073]
				espY3	(espY3) Type III secretion system effector EspY3 [LEE encoded T3SS (SS020)] [Escherichia coli O157:H7 str. EDL933]
				fdeC	(fdeC) adhesin FdeC [FdeC (VF0506)] [Escherichia coli O45:K1:H7 str. S88]
				ykgK/ecpR	(ykgK/ecpR) regulator protein EcpR [ECP (VF0404)] [Escherichia coli O157:H7 str. EDL933]
				yagZ/ecpA	(yagZ/ecpA) E. coli common pilus structural subunit EcpA [ECP (VF0404)] [Escherichia coli O157:H7 str. EDL933]
				yagY/ecpB	(yagY/ecpB) E. coli common pilus chaperone EcpB [ECP (VF0404)] [Escherichia coli O157:H7 str. EDL933]
				yagX/ecpC	(yagX/ecpC) E. coli common pilus usher EcpC [ECP (VF0404)] [Escherichia coli O157:H7 str. EDL933]
				yagW/ecpD	(yagW/ecpD) polymerized tip adhesin of ECP fibers [ECP (VF0404)] [Escherichia coli O157:H7 str. EDL933]
				yagV/ecpE	(yagV/ecpE) E. coli common pilus chaperone EcpE [ECP (VF0404)] [Escherichia coli O157:H7 str. EDL933]
				csgG	(csgG) curli production assembly/transport protein CsgG [Agf (VF0103)] [Salmonella enterica subsp. enterica serovar Typhimurium str. LT2]
				csgF	(csgF) curli production assembly/transport protein CsgF [Agf (VF0103)] [Salmonella enterica subsp. enterica serovar Typhimurium str. LT2]
				csgD	(csgD) DNA-binding transcriptional regulator CsgD [curli fibers/thin aggregative fimbriae (AGF) (AI094)] [Salmonella enterica subsp. enterica serovar Typhimurium str. LT2]
				csgB	(csgB) minor curlin subunit precursor curli nucleator protein CsgB [Agf (VF0103)] [Salmonella enterica subsp. enterica serovar Typhimurium str. LT2]
				faeC	(faeC) FaeC [K88 pili/F4 fimbriae (AI040)] [Escherichia coli]
				faeD	(faeD) fimbrial usher protein FaeD [K88 pili/F4 fimbriae (AI040)] [Escherichia coli SE11]
				faeE	(faeE) fimbrial chaperone FaeE [K88 pili/F4 fimbriae (AI040)] [Escherichia coli SE11]
				faeI	(faeI) fimbrial protein FaeI [K88 pili/F4 fimbriae (AI040)] [Escherichia coli SE11]
				faeJ	(faeJ) fimbrial protein FaeJ [K88 pili/F4 fimbriae (AI040)] [Escherichia coli SE11]
		NECAT	NextPolish, Medaka and Racon	espX1	(espX1) Type III secretion system effector EspX1 [LEE encoded T3SS (SS020)] [Escherichia coli O157:H7 str. EDL933]
				espY1	(espY1) Type III secretion system effector EspY1 [LEE encoded T3SS (SS020)] [Escherichia coli O157:H7 str. EDL933]
				espY2	(espY2) Type III secretion system effector EspY2 [LEE encoded T3SS (SS020)] [Escherichia coli O157:H7 str. EDL933]
				csgG	(csgG) curli production assembly/transport protein CsgG [Agf (VF0103)] [Salmonella enterica subsp. enterica serovar Typhimurium str. LT2]
				csgF	(csgF) curli production assembly/transport protein CsgF [Agf (VF0103)] [Salmonella enterica subsp. enterica serovar Typhimurium str. LT2]
				csgD	(csgD) DNA-binding transcriptional regulator CsgD [curli fibers/thin aggregative fimbriae (AGF) (AI094)] [Salmonella enterica subsp. enterica serovar Typhimurium str. LT2]
				csgB	(csgB) minor curlin subunit precursor curli nucleator protein CsgB [Agf (VF0103)] [Salmonella enterica subsp. enterica serovar Typhimurium str. LT2]
				gtrA	(gtrA) bactoprenol-linked glucose translocase/flippase [LPS (VF0124)] [Shigella flexneri 2a str. 301]
				gspC	(gspC) general secretion pathway protein C [T2SS (VF0333)] [Shigella dysenteriae Sd197]
				gspD	(gspD) general secretion pathway protein D [T2SS (VF0333)] [Shigella dysenteriae Sd197]
				gspE	(gspE) general secretion pathway protein E [T2SS (VF0333)] [Shigella dysenteriae Sd197]
				gspF	(gspF) general secretion pathway protein F [T2SS (VF0333)] [Shigella dysenteriae Sd197]
				gspG	(gspG) general secretion pathway protein G [T2SS (VF0333)] [Shigella dysenteriae Sd197]
				gspH	(gspH) general secretion pathway protein H [T2SS (VF0333)] [Shigella dysenteriae Sd197]
				gspI	(gspI) general secretion pathway protein I [T2SS (VF0333)] [Shigella dysenteriae Sd197]
				gspJ	(gspJ) general secretion pathway protein J [T2SS (VF0333)] [Shigella dysenteriae Sd197]
				gspK	(gspK) general secretion pathway protein K [T2SS (VF0333)] [Shigella dysenteriae Sd197]
				gspL	(gspL) general secretion pathway protein L [T2SS (VF0333)] [Shigella dysenteriae Sd197]
				gspM	(gspM) general secretion pathway protein M [T2SS (VF0333)] [Shigella dysenteriae Sd197]
				kpsM	(kpsM) KpsM [K1 capsule (VF0239)] [Escherichia coli O18:K1:H7 str. RS218]
				kpsD	(kpsD) KpsD [K1 capsule (VF0239)] [Escherichia coli O18:K1:H7 str. RS218]
				ompA	(ompA) outer membrane protein A [OmpA (VF0236)] [Escherichia coli O18:K1:H7 str. RS218]
				entA	(entA) 23-dihydro-23-dihydroxybenzoate dehydrogenase [Enterobactin (VF0228)] [Escherichia coli CFT073]
				entB	(entB) isochorismatase [Enterobactin (VF0228)] [Escherichia coli CFT073]
				entE	(entE) 23-dihydroxybenzoate-AMP ligase component of enterobactin synthase multienzyme complex [Enterobactin (VF0228)] [Escherichia coli CFT073]
				entC	(entC) isochorismate synthase 1 [Enterobactin (VF0228)] [Escherichia coli CFT073]
				fepB	(fepB) ferrienterobactin ABC transporter periplasmic binding protein [Enterobactin (VF0228)] [Escherichia coli CFT073]
				entS	(entS) enterobactin exporter iron-regulated [enterobactin (IA019)] [Escherichia coli CFT073]
				fepD	(fepD) ferrienterobactin ABC transporter permease [Enterobactin (VF0228)] [Escherichia coli CFT073]
				fepG	(fepG) iron-enterobactin ABC transporter permease [Enterobactin (VF0228)] [Escherichia coli CFT073]
				fepC	(fepC) ferrienterobactin ABC transporter ATPase [Enterobactin (VF0228)] [Escherichia coli CFT073]
				entF	(entF) enterobactin synthase multienzyme complex component ATP-dependent [Enterobactin (VF0228)] [Escherichia coli CFT073]
				fes	(fes) enterobactin/ferric enterobactin esterase [enterobactin (IA019)] [Escherichia coli CFT073]
				fepA	(fepA) ferrienterobactin outer membrane transporter [Enterobactin (VF0228)] [Escherichia coli CFT073]
				entD	(entD) phosphopantetheinyl transferase component of enterobactin synthase multienzyme complex [Enterobactin (VF0228)] [Escherichia coli CFT073]
				espY3	(espY3) Type III secretion system effector EspY3 [LEE encoded T3SS (SS020)] [Escherichia coli O157:H7 str. EDL933]
				fdeC	(fdeC) adhesin FdeC [FdeC (VF0506)] [Escherichia coli O45:K1:H7 str. S88]
				ykgK/ecpR	(ykgK/ecpR) regulator protein EcpR [ECP (VF0404)] [Escherichia coli O157:H7 str. EDL933]
				yagZ/ecpA	(yagZ/ecpA) E. coli common pilus structural subunit EcpA [ECP (VF0404)] [Escherichia coli O157:H7 str. EDL933]
				yagY/ecpB	(yagY/ecpB) E. coli common pilus chaperone EcpB [ECP (VF0404)] [Escherichia coli O157:H7 str. EDL933]
				yagX/ecpC	(yagX/ecpC) E. coli common pilus usher EcpC [ECP (VF0404)] [Escherichia coli O157:H7 str. EDL933]
				yagW/ecpD	(yagW/ecpD) polymerized tip adhesin of ECP fibers [ECP (VF0404)] [Escherichia coli O157:H7 str. EDL933]
				yagV/ecpE	(yagV/ecpE) E. coli common pilus chaperone EcpE [ECP (VF0404)] [Escherichia coli O157:H7 str. EDL933]
				fimH	(fimH) FimH protein precursor [Type 1 fimbriae (VF0221)] [Escherichia coli CFT073]
				fimG	(fimG) FimG protein precursor [Type 1 fimbriae (VF0221)] [Escherichia coli CFT073]
				fimF	(fimF) FimF protein precursor [Type 1 fimbriae (VF0221)] [Escherichia coli CFT073]
				fimD	(fimD) Outer membrane usher protein fimD precursor [Type 1 fimbriae (VF0221)] [Escherichia coli CFT073]
				fimC	(fimC) Chaperone protein fimC precursor [Type 1 fimbriae (VF0221)] [Escherichia coli CFT073]
				fimI	(fimI) Fimbrin-like protein fimI precursor [Type 1 fimbriae (VF0221)] [Escherichia coli CFT073]
				fimA	(fimA) Type-1 fimbrial protein A chain precursor [Type 1 fimbriae (VF0221)] [Escherichia coli CFT073]
				fimE	(fimE) Type 1 fimbriae Regulatory protein fimE [Type 1 fimbriae (VF0221)] [Escherichia coli CFT073]
				fimB	(fimB) Type 1 fimbriae Regulatory protein fimB [Type 1 fimbriae (VF0221)] [Escherichia coli CFT073]
				espX5	(espX5) Type III secretion system effector EspX5 [LEE encoded T3SS (SS020)] [Escherichia coli O157:H7 str. EDL933]
				espX4	(espX4) Type III secretion system effector EspX4 [LEE encoded T3SS (SS020)] [Escherichia coli O157:H7 str. EDL933]
				espL4	(espL4) Type III secretion system effector EspL4 [LEE encoded T3SS (SS020)] [Escherichia coli O157:H7 str. EDL933]
				aslA	(aslA) putative arylsulfatase [AslA (VF0238)] [Escherichia coli O18:K1:H7 str. RS218]
				espY4	(espY4) Type III secretion system effector EspY4 [LEE encoded T3SS (SS020)] [Escherichia coli O157:H7 str. EDL933]
				chuV	(chuV) ATP-binding hydrophilic protein ChuV [Chu (VF0227)] [Escherichia coli CFT073]
				chuU	(chuU) heme permease protein ChuU [Chu (VF0227)] [Escherichia coli CFT073]
				chuY	(chuY) ChuY [Chu (VF0227)] [Escherichia coli CFT073]
				shuX	(shuX) shu locus protein ShuX [Shu (VF0256)] [Shigella dysenteriae Sd197]
				chuW	(chuW) Putative oxygen independent coproporphyrinogen III oxidase [Chu (VF0227)] [Escherichia coli CFT073]
				shuT	(shuT) periplasmic binding protein ShuT [Shu (VF0256)] [Shigella dysenteriae Sd197]
				shuA	(shuA) outer membrane heme/hemoglobin receptor ShuA [Shu (VF0256)] [Shigella dysenteriae Sd197]
				chuS	(chuS) heme oxygenase ChuS [Chu (VF0227)] [Escherichia coli CFT073]
				espR4	(espR4) Type III secretion system effector espR4 [LEE encoded T3SS (SS020)] [Escherichia coli O157:H7 str. EDL933]
				faeJ	(faeJ) fimbrial protein FaeJ [K88 pili/F4 fimbriae (AI040)] [Escherichia coli SE11]
				faeI	(faeI) fimbrial protein FaeI [K88 pili/F4 fimbriae (AI040)] [Escherichia coli SE11]
				faeH	(faeH) fimbrial protein FaeH [K88 pili/F4 fimbriae (AI040)] [Escherichia coli SE11]
				faeE	(faeE) fimbrial chaperone FaeE [K88 pili/F4 fimbriae (AI040)] [Escherichia coli SE11]
				faeD	(faeD) fimbrial usher protein FaeD [K88 pili/F4 fimbriae (AI040)] [Escherichia coli SE11]
				faeC	(faeC) FaeC [K88 pili/F4 fimbriae (AI040)] [Escherichia coli]
				espL1	(espL1) Type III secretion system effector espL1 [LEE encoded T3SS (SS020)] [Escherichia coli O157:H7 str. EDL933]
				espR1	(espR1) Type III secretion system effector espR1 [LEE encoded T3SS (SS020)] [Escherichia coli O157:H7 str. EDL933]
	Reference strain O157H7_EDL933			espX1	(espX1) Type III secretion system effector EspX1 [LEE encoded T3SS (SS020)] [Escherichia coli O157:H7 str. EDL933]
				espY1	(espY1) Type III secretion system effector EspY1 [LEE encoded T3SS (SS020)] [Escherichia coli O157:H7 str. EDL933]
				espY2	(espY2) Type III secretion system effector EspY2 [LEE encoded T3SS (SS020)] [Escherichia coli O157:H7 str. EDL933]
				yagV/ecpE	(yagV/ecpE) E. coli common pilus chaperone EcpE [ECP (VF0404)] [Escherichia coli O157:H7 str. EDL933]
				yagW/ecpD	(yagW/ecpD) polymerized tip adhesin of ECP fibers [ECP (VF0404)] [Escherichia coli O157:H7 str. EDL933]
				yagX/ecpC	(yagX/ecpC) E. coli common pilus usher EcpC [ECP (VF0404)] [Escherichia coli O157:H7 str. EDL933]
				yagY/ecpB	(yagY/ecpB) E. coli common pilus chaperone EcpB [ECP (VF0404)] [Escherichia coli O157:H7 str. EDL933]
				yagZ/ecpA	(yagZ/ecpA) E. coli common pilus structural subunit EcpA [ECP (VF0404)] [Escherichia coli O157:H7 str. EDL933]
				ykgK/ecpR	(ykgK/ecpR) regulator protein EcpR [ECP (VF0404)] [Escherichia coli O157:H7 str. EDL933]
				fdeC	(fdeC) adhesin FdeC [FdeC (VF0506)] [Escherichia coli O45:K1:H7 str. S88]
				espY3	(espY3) Type III secretion system effector EspY3 [LEE encoded T3SS (SS020)] [Escherichia coli O157:H7 str. EDL933]
				entD	(entD) phosphopantetheinyl transferase component of enterobactin synthase multienzyme complex [Enterobactin (VF0228)] [Escherichia coli CFT073]
				fepA	(fepA) ferrienterobactin outer membrane transporter [Enterobactin (VF0228)] [Escherichia coli CFT073]
				fes	(fes) enterobactin/ferric enterobactin esterase [enterobactin (IA019)] [Escherichia coli CFT073]
				entF	(entF) enterobactin synthase multienzyme complex component ATP-dependent [Enterobactin (VF0228)] [Escherichia coli CFT073]
				fepC	(fepC) ferrienterobactin ABC transporter ATPase [Enterobactin (VF0228)] [Escherichia coli CFT073]
				fepG	(fepG) iron-enterobactin ABC transporter permease [Enterobactin (VF0228)] [Escherichia coli CFT073]
				fepD	(fepD) ferrienterobactin ABC transporter permease [Enterobactin (VF0228)] [Escherichia coli CFT073]
				entS	(entS) enterobactin exporter iron-regulated [enterobactin (IA019)] [Escherichia coli CFT073]
				fepB	(fepB) ferrienterobactin ABC transporter periplasmic binding protein [Enterobactin (VF0228)] [Escherichia coli CFT073]
				entC	(entC) isochorismate synthase 1 [Enterobactin (VF0228)] [Escherichia coli CFT073]
				entE	(entE) 23-dihydroxybenzoate-AMP ligase component of enterobactin synthase multienzyme complex [Enterobactin (VF0228)] [Escherichia coli CFT073]
				entB	(entB) isochorismatase [Enterobactin (VF0228)] [Escherichia coli CFT073]
				entA	(entA) 23-dihydro-23-dihydroxybenzoate dehydrogenase [Enterobactin (VF0228)] [Escherichia coli CFT073]
				nleB2	(nleB2) Type III secretion system effector NleB2 [LEE encoded T3SS (SS020)] [Escherichia coli O157:H7 str. EDL933]
				nleC	(nleC) Type III secretion system effector NleC zinc metalloprotease [NleC (VF0340)] [Escherichia coli O157:H7 str. EDL933]
				nleH1	(nleH1) Type III secretion system effector NleH1 [LEE encoded T3SS (SS020)] [Escherichia coli O157:H7 str. EDL933]
				nleD	(nleD) Type III secretion system effector NleD [NleD (VF0343)] [Escherichia coli O157:H7 str. EDL933]
				espX2	(espX2) Type III secretion system effector EspX2 [LEE encoded T3SS (SS020)] [Escherichia coli O157:H7 str. EDL933]
				ompA	(ompA) outer membrane protein A [OmpA (VF0236)] [Escherichia coli O18:K1:H7 str. RS218]
				stx2A	(stx2A) shiga-like toxin II A subunit encoded by bacteriophage BP-933W [Stx (VF0206)] [Escherichia coli O157:H7 str. EDL933]
				stx2B	(stx2B) shiga-like toxin II B subunit encoded by bacteriophage BP-933W [Stx (VF0206)] [Escherichia coli O157:H7 str. EDL933]
				csgG	(csgG) curli production assembly/transport protein CsgG [Agf (VF0103)] [Salmonella enterica subsp. enterica serovar Typhimurium str. LT2]
				csgF	(csgF) curli production assembly/transport protein CsgF [Agf (VF0103)] [Salmonella enterica subsp. enterica serovar Typhimurium str. LT2]
				csgD	(csgD) DNA-binding transcriptional regulator CsgD [curli fibers/thin aggregative fimbriae (AGF) (AI094)] [Salmonella enterica subsp. enterica serovar Typhimurium str. LT2]
				csgB	(csgB) minor curlin subunit precursor curli nucleator protein CsgB [Agf (VF0103)] [Salmonella enterica subsp. enterica serovar Typhimurium str. LT2]
				espX7/nleL	(espX7/nleL) Type III secretion system effector NleL putative E3 ubiquitin ligase [LEE encoded T3SS (SS020)] [Escherichia coli O157:H7 str. EDL933]
				espN	(espN) Type III secretion system effector EspN [LEE encoded T3SS (SS020)] [Escherichia coli O157:H7 str. EDL933]
				espK	(espK) Type III secretion system effector EspK [LEE encoded T3SS (SS020)] [Escherichia coli O157:H7 str. EDL933]
				paa	(paa) outer membrane adhesin Paa [Paa (VF0194)] [Escherichia coli O157:H7 str. EDL933]
				nleG7'	(nleG7') Type III secretion system effector NleG7 E3 Ubiquitin Ligase [LEE encoded T3SS (SS020)] [Escherichia coli O157:H7 str. EDL933]
				astA	(astA) heat-stable enterotoxin 1 [EAST1 (VF0216)] [Escherichia coli O44:H18 042]
				espR1	(espR1) Type III secretion system effector espR1 [LEE encoded T3SS (SS020)] [Escherichia coli O157:H7 str. EDL933]
				espM1	(espM1) Type III secretion system effector EspM1 Rho guanine exchange factor [LEE encoded T3SS (SS020)] [Escherichia coli O157:H7 str. EDL933]
				east1	(east1) EAST1 [EAST1 (VF0188)] [Escherichia coli ONT:HND str. A16]
				nleF	(nleF) Type III secretion system effector NleF caspase inhibitor [LEE encoded T3SS (SS020)] [Escherichia coli O157:H7 str. EDL933]
				nleH2	(nleH2) Type III secretion system effector NleH2 [LEE encoded T3SS (SS020)] [Escherichia coli O157:H7 str. EDL933]
				nleA/espI	(nleA/espI) Type III secretion system effector NleA [NleA/EspI (VF0338)] [Escherichia coli O157:H7 str. EDL933]
				espL1	(espL1) Type III secretion system effector espL1 [LEE encoded T3SS (SS020)] [Escherichia coli O157:H7 str. EDL933]
				espR3	(espR3) Type III secretion system effector espR3 [LEE encoded T3SS (SS020)] [Escherichia coli O157:H7 str. EDL933]
				espR4	(espR4) Type III secretion system effector espR4 [LEE encoded T3SS (SS020)] [Escherichia coli O157:H7 str. EDL933]
				espJ	(espJ) Type III secretion system effector EspJ adenosine diphosphate (ADP) ribosyltransferase [LEE encoded T3SS (SS020)] [Escherichia coli O157:H7 str. EDL933]
				espFu/tccP	(espFu/tccP) Type III secretion system effector TccP [LEE encoded T3SS (SS020)] [Escherichia coli O157:H7 str. EDL933]
				stx1B	(stx1B) shiga-like toxin 1 subunit B encoded within prophage CP-933V [Stx (VF0206)] [Escherichia coli O157:H7 str. EDL933]
				stx1A	(stx1A) shiga-like toxin 1 subunit A encoded within prophage CP-933V [Stx (VF0206)] [Escherichia coli O157:H7 str. EDL933]
				espM2	(espM2) Type III secretion system effector EspM2 Rho guanine exchange factor [LEE encoded T3SS (SS020)] [Escherichia coli O157:H7 str. EDL933]
				espW	(espW) Type III secretion system effector EspW [LEE encoded T3SS (SS020)] [Escherichia coli O157:H7 str. EDL933]
				espL2	(espL2) Type III secretion system effector espL2 [LEE encoded T3SS (SS020)] [Escherichia coli O157:H7 str. EDL933]
				nleB1	(nleB1) Type III secretion system effector nleB1 [LEE encoded T3SS (SS020)] [Escherichia coli O157:H7 str. EDL933]
				nleE	(nleE) Type III secretion system effector NleE [LEE encoded T3SS (SS020)] [Escherichia coli O157:H7 str. EDL933]
				shuS	(shuS) heme/hemoglobin transport protein ShuS [Shu (VF0256)] [Shigella dysenteriae Sd197]
				shuA	(shuA) outer membrane heme/hemoglobin receptor ShuA [Shu (VF0256)] [Shigella dysenteriae Sd197]
				shuT	(shuT) periplasmic binding protein ShuT [Shu (VF0256)] [Shigella dysenteriae Sd197]
				chuW	(chuW) Putative oxygen independent coproporphyrinogen III oxidase [Chu (VF0227)] [Escherichia coli CFT073]
				shuX	(shuX) shu locus protein ShuX [Shu (VF0256)] [Shigella dysenteriae Sd197]
				shuY	(shuY) shu locus protein ShuY [Shu (VF0256)] [Shigella dysenteriae Sd197]
				chuU	(chuU) heme permease protein ChuU [Chu (VF0227)] [Escherichia coli CFT073]
				chuV	(chuV) ATP-binding hydrophilic protein ChuV [Chu (VF0227)] [Escherichia coli CFT073]
				espF	(espF) Type III secretion system effector EspF [EspF (VF0196)] [Escherichia coli O157:H7 str. EDL933]
				escG	(escG) chaperone for EscF [LEE encoded T3SS (SS020)] [Escherichia coli O157:H7 str. EDL933]
				escF	(escF) Type III secretion system needle filament protein EscF [TTSS (VF0191)] [Escherichia coli O157:H7 str. EDL933]
				cesD2	(cesD2) chaperone for EspD [LEE encoded T3SS (SS020)] [Escherichia coli O157:H7 str. EDL933]
				espB	(espB) Type III secretion system translocator protein EspB pore protein [TTSS (VF0191)] [Escherichia coli O157:H7 str. EDL933]
				espD	(espD) Type III secretion system translocator protein EspD pore protein [EspD (VF0200)] [Escherichia coli O157:H7 str. EDL933]
				espA	(espA) Type III secretion system translocator protein EspA [EspA (VF0198)] [Escherichia coli O157:H7 str. EDL933]
				sepL	(sepL) Type III secretion system secretion gatekeeper SepL [TTSS (VF0191)] [Escherichia coli O157:H7 str. EDL933]
				escD	(escD) Type III secretion system outer MS ring protein EscD [TTSS (VF0191)] [Escherichia coli O157:H7 str. EDL933]
				eae	(eae) intimin [Intimin (VF0177)] [Escherichia coli O127:H6 str. E2348/69]
				cesT	(cesT) multieffector chaperone [LEE encoded T3SS (SS020)] [Escherichia coli O157:H7 str. EDL933]
				tir	(tir) translocated intimin receptor protein [Tir (VF0193)] [Escherichia coli O157:H7 str. EDL933]
				map	(map) Type III secretion system effector Map Rho guanine exchange factor [Map (VF0195)] [Escherichia coli O157:H7 str. EDL933]
				cesF	(cesF) CesF chaperone for EspF [TTSS (VF0191)] [Escherichia coli O157:H7 str. EDL933]
				espH	(espH) Type III secretion system effector EspH RhoGEF Inhibitor [EspH (VF0197)] [Escherichia coli O157:H7 str. EDL933]
				sepQ/escQ	(sepQ/escQ) Type III secetion system C ring protein EscQ [TTSS (VF0191)] [Escherichia coli O157:H7 str. EDL933]
				escP	(escP) Type III secretion system needle length regulator EscP [LEE encoded T3SS (SS020)] [Escherichia coli O157:H7 str. EDL933]
				escO	(escO) positive regulator EscO [LEE encoded T3SS (SS020)] [Escherichia coli O157:H7 str. EDL933]
				escN	(escN) ATPase EscN [TTSS (VF0191)] [Escherichia coli O157:H7 str. EDL933]
				escV	(escV) Type III secretion system major export apparatus protein [TTSS (VF0191)] [Escherichia coli O157:H7 str. EDL933]
				cesL	(cesL) chaperone for SepL [LEE encoded T3SS (SS020)] [Escherichia coli O157:H7 str. EDL933]
				sepZ/espZ	(sepZ/espZ) Type III secretion system effector EspZ [TTSS (VF0191)] [Escherichia coli O157:H7 str. EDL933]
				escI	(escI) Type III secretion system inner rod component EscI [LEE encoded T3SS (SS020)] [Escherichia coli O157:H7 str. EDL933]
				escJ	(escJ) Type III secretion system inner MS ring protein EscJ [TTSS (VF0191)] [Escherichia coli O157:H7 str. EDL933]
				sepD	(sepD) Type III secretion system secretion switch protein SepD [LEE encoded T3SS (SS020)] [Escherichia coli O157:H7 str. EDL933]
				escC	(escC) Type III secretion system secretin EscC [TTSS (VF0191)] [Escherichia coli O157:H7 str. EDL933]
				cesD	(cesD) chaperone for EspB and EspD [TTSS (VF0191)] [Escherichia coli O157:H7 str. EDL933]
				etgA	(etgA) T3SS-associated peptidoglycan lytic enzyme [LEE encoded T3SS (SS020)] [Escherichia coli O157:H7 str. EDL933]
				escU	(escU) Type III secretion system export apparatus switch protein EscU [TTSS (VF0191)] [Escherichia coli O157:H7 str. EDL933]
				escT	(escT) Type III secretion system minor export apparatus protein EscT [TTSS (VF0191)] [Escherichia coli O157:H7 str. EDL933]
				escS	(escS) Type III secretion systemminor export apparatus protein EscS [TTSS (VF0191)] [Escherichia coli O157:H7 str. EDL933]
				escR	(escR) Type III secretion systemminor export apparatus protein EscR [TTSS (VF0191)] [Escherichia coli O157:H7 str. EDL933]
				escL	(escL) negative regulator EscL stator protein [LEE encoded T3SS (SS020)] [Escherichia coli O157:H7 str. EDL933]
				cesAB	(cesAB) chaperone for EspA and EspB [LEE encoded T3SS (SS020)] [Escherichia coli O157:H7 str. EDL933]
				escE	(escE) chaperone for EscF [LEE encoded T3SS (SS020)] [Escherichia coli O157:H7 str. EDL933]
				espG	(espG) Type III secretion system effector EspG GTPase activating protein [EspG (VF0201)] [Escherichia coli O157:H7 str. EDL933]
				espY4	(espY4) Type III secretion system effector EspY4 [LEE encoded T3SS (SS020)] [Escherichia coli O157:H7 str. EDL933]
				aslA	(aslA) putative arylsulfatase [AslA (VF0238)] [Escherichia coli O18:K1:H7 str. RS218]
				espL4	(espL4) Type III secretion system effector EspL4 [LEE encoded T3SS (SS020)] [Escherichia coli O157:H7 str. EDL933]
				espX4	(espX4) Type III secretion system effector EspX4 [LEE encoded T3SS (SS020)] [Escherichia coli O157:H7 str. EDL933]
				espX5	(espX5) Type III secretion system effector EspX5 [LEE encoded T3SS (SS020)] [Escherichia coli O157:H7 str. EDL933]
				fimB	(fimB) Type 1 fimbriae Regulatory protein fimB [Type 1 fimbriae (VF0221)] [Escherichia coli CFT073]
				fimE	(fimE) Type 1 fimbriae Regulatory protein fimE [Type 1 fimbriae (VF0221)] [Escherichia coli CFT073]
				fimA	(fimA) Type-1 fimbrial protein A chain precursor [Type 1 fimbriae (VF0221)] [Escherichia coli CFT073]
				fimI	(fimI) Fimbrin-like protein fimI precursor [Type 1 fimbriae (VF0221)] [Escherichia coli CFT073]
				fimC	(fimC) Chaperone protein fimC precursor [Type 1 fimbriae (VF0221)] [Escherichia coli CFT073]
				fimD	(fimD) Outer membrane usher protein fimD precursor [Type 1 fimbriae (VF0221)] [Escherichia coli CFT073]
				fimF	(fimF) FimF protein precursor [Type 1 fimbriae (VF0221)] [Escherichia coli CFT073]
				fimG	(fimG) FimG protein precursor [Type 1 fimbriae (VF0221)] [Escherichia coli CFT073]
				fimH	(fimH) FimH protein precursor [Type 1 fimbriae (VF0221)] [Escherichia coli CFT073]
				espX6	(espX6) Type III secretion system effector EspX6 [LEE encoded T3SS (SS020)] [Escherichia coli O157:H7 str. EDL933]

## Sheet: VF
	Reference strain/ Barcode	Assembler	Polishing tool	Number of VFs			Barcode		Barcode 1	Barcode 2	Barcode 3	Barcode 4	Barcode 6	Barcode 8	Barcode 11	Barcode 12	Barcode 12
	Reference strain (O157H7 EDL933)	-	-	119			Strain/ Barcode	Reference strain	Reference strain (O157H7 EDL933)	Reference Strain_ K12_W3110_ZK126	Reference_Strain_O157H7_EDL933	Reference_strain_CFT073	O157H7_EDL933	Reference_Strain_K12_W3110	Reference_strain_O157H7_EDL933_BC01	O157H7_EDL933	O157H7_EDL933
	Barcode 1	Flye	-	85			Assembler	Polishing tool	Number of VFs	Number of VFs	Number of VFs	Number of VFs	Number of VFs	Number of VFs	Number of VFs	Number of VFs	Number of VFs
			Medaka	85				VF in reference strain	119	40	119	108	119	46	119	119	119
			NextPolish	85			Flye	Non Polish	85	68	67	55	72	78	125	50	74
			Racon	85				Medaka	85	68	67	55	72	77	125	50	74
		Canu	-	85				NextPolish	85	68	67	55	72	78	125	50	74
			Medaka	85				Racon	85	68	66	55	72	78	125	50	72
			NextPolish	85			Canu	Non Polish	85	66	66	55	72	46	154	50	74
			Racon	85				Medaka	85	66	67	55	72	46	154	50	74
		Wtdbg2	-	85				NextPolish	85	66	66	55	72	46	154	50	74
			Medaka	85				Racon	85	66	67	55	72	46	154	50	74
			NextPolish	85			Wtdbg2	Non Polish	85	40	67	50	72	20	101	50	73
			Racon	85				Medaka	85	45	67	50	72	20	102	50	74
		NECAT	-	85				NextPolish	85	40	67	50	72	20	101	50	73
			Medaka	85				Racon	85	45	67	50	72	21	101	50	74
			NextPolish	85			NECAT	Non Polish	85		67	54	73		119	50	74
			Racon	85				Medaka	85		67	54	73		119	50	74
	Reference Strain_ K12_W3110_ZK126	-	-	40				NextPolish	85		66	54	73		119	50	74
	Barcode 2	Flye	-	68				Racon	85		67	54	73		118	49	74
			Medaka	68
			NextPolish	68
			Racon	68
		Canu	-	66
			Medaka	66				Number of VF found in the Plasmid finder	VF Gene	SEQUENCE	Dectected by
			NextPolish	66			Barcode 1
			Racon	66			Barcode 2	No plasmid detected
		Wtdbg2	-	40			Barcode 3	No VFs were located in a plasmid contige detected by plasmid finder.
			Medaka	45			Barcode 4	No VFs were located in a plasmid contige detected by plasmid finder.
			NextPolish	40			Barcode 6	No plasmid detected
			Racon	45			Barcode 8	3	senB	contig_41	Flye and NextPolish, Flye and Racon, Flye and Medaka
		NECAT	-				Barcode 9	15	iroB, iroC, iroD, iroE, iroN, iroB, iroC, iroD, iroE, iroN, iroB, iroC, iroD, iroE, iroN	tig00000037	Canu and Medaka, Canu and NextPolish, Canu and Racon
			Medaka					15	iroB, iroC, iroD, iroE, iroN, iroB, iroC, iroD, iroE, iroN, iroB, iroC, iroD, iroE, iroN	contig_99	Flye and Medaka, Flye and NextPolish, Flye and Racon
			NextPolish					15	iroB, iroC, iroD, iroE, iroN, iroB, iroC, iroD, iroE, iroN, iroB, iroC, iroD, iroE, iroN	000079F	NECAT and Medaka, NECAT and NextPolish, NECAT and Racon
			Racon				Barcode 11	No VFs were located in a plasmid contige detected by plasmid finder.
	Reference_Strain_O157H7_EDL933	-	-	119			Barcode 12	No VFs were located in a plasmid contige detected by plasmid finder.
	Barcode 3	Flye	-	67
			Medaka	67
			NextPolish	67
			Racon	66
		Canu	-	66
			Medaka	67
			NextPolish	66
			Racon	67
		Wtdbg2	-	67
			Medaka	67
			NextPolish	67
			Racon	67
		NECAT	-	67
			Medaka	67
			NextPolish	66
			Racon	67
	Reference_strain_CFT073	-	-	108
	Barcode 4	Flye	-	55
			Medaka	55
			NextPolish	55
			Racon	55
		Canu	-	55
			Medaka	55
			NextPolish	55
			Racon	55
		Wtdbg2	-	50
			Medaka	50
			NextPolish	50
			Racon	50
		NECAT	-	54
			Medaka	54
			NextPolish	54
			Racon	54
	O157H7_EDL933	-	-	119
	Barcode 6	Flye	-	72
			Medaka	72
			NextPolish	72
			Racon	72
		Canu	-	72
			Medaka	72
			NextPolish	72
			Racon	72
		Wtdbg2	-	72
			Medaka	72
			NextPolish	72
			Racon	72
		NECAT	-	73
			Medaka	73
			NextPolish	73
			Racon	73
	Reference_Strain_K12_W3110	-	-	46
	Barcode 8	Flye	-	78
			Medaka	77
			NextPolish	78
			Racon	78
		Canu	-	46
			Medaka	46
			NextPolish	46
			Racon	46
		Wtdbg2	-	20
			Medaka	20
			NextPolish	20
			Racon	21
		NECAT	-
			Medaka
			NextPolish
			Racon
	Reference_strain_O157H7_EDL933_BC01	-	-	119
	Barcode 9	Flye	-	125
			Medaka	125
			NextPolish	125
			Racon	125
		Canu	-	154
			Medaka	154
			NextPolish	154
			Racon	154
		Wtdbg2	-	101
			Medaka	102
			NextPolish	101
			Racon	101
		NECAT	-	119
			Medaka	119
			NextPolish	119
			Racon	118
	O157H7_EDL933	-	-	119
	Barcode 11	Flye	-	50
			Medaka	50
			NextPolish	50
			Racon	50
		Canu	-	50
			Medaka	50
			NextPolish	50
			Racon	50
		Wtdbg2	-	50
			Medaka	50
			NextPolish	50
			Racon	50
		NECAT	-	50
			Medaka	50
			NextPolish	50
			Racon	49
	O157H7_EDL933	-	-	119
	Barcode 12	Flye	-	74
			Medaka	74
			NextPolish	74
			Racon	72
		Canu	-	74
			Medaka	74
			NextPolish	74
			Racon	74
		Wtdbg2	-	73
			Medaka	74
			NextPolish	73
			Racon	74
		NECAT	-	74
			Medaka	74
			NextPolish	74
			Racon	74
